# Supplementary material for: Genome-Wide Identification of Peanut B-Boxs and Functional Characterization of AhBBX6 in Salt and Drought Stresses
Source: Plants (Basel). 2024 Mar 26;13(7):955. doi: 10.3390/plants13070955 (PMC11013918; doi:10.3390/plants13070955)
Supplement: Supplementary file 1 [file plants-13-00955-s001.zip › Supplementary material.xlsx]

## Sheet: Table S1
Primer name	Primer Sequence
AhBBX6-F	GATTCGCCAAGAGAACAGAT
AhBBX6-R	TGAAGGAACAATGCCATAAC
AhBBX7-F	TATGGAACCAGGGGAGACTA
AhBBX7-R	CATCAGGATCTGGTGTTGAA
AhBBX11-F	GTCGTCTTCAAACCATGTGA
AhBBX11-R	GGTTCAACCAATTTGGACTC
AhBBX13-F	GGGGGAGTTGGCGAGATG
AhBBX13-R	TTCTTCGATCGGCCACGG
AhBBX15-F	TGAAGACGAAGAAGAGGAAGAG
AhBBX15-R	GTAGAGGACCAAGGCACCA
AhBBX25-F	AGGGAGAACAAGAAAAACCA
AhBBX25-R	ATTTTCTCCGTCCACATCTT
AhBBX28-F	CTATTGCGAGACAGATGGAAG
AhBBX28-R	CCTGGAAACTCAACTCTTTGC
AhBBX38-F	ATGTAGATCTGGATTACGGCAAC
AhBBX38-R	AGTTGTACTTGTAGCCACCGTAG
Actin-F	TTGGAATGGGTCAGAAGGATGC
Actin-R	AGTGGTGCCTCAGTAAGAAGC
sc-AhBBX6-F	aacacgggggactttgcaacATGTTGGACGAAGATACCAACGCCAACAC
sc-AhBBX6-R	cctgaagcggccgctgtacaGAATGAAGGAACAATGCCATAACCAACTTCTG
vigs-AhPDS-F	aaggttaccgaattGGCCAGAAAAAGTCAAGTTTG
vigs-AhPDS-R	ctcggtaccggatcTGTGGTCTGCACAAATTTCATCAGG
vigs-AhBBX6-F	aaggttaccgaattGTCTTCTGCCGCGCTGACTC
vigs-AhBBX6-R	ctcggtaccggatcCGTCTTCAACCATCCCAACGAAC

## Sheet: Table S2
No.	Gene ID	Gene code	Chromosomal location	Subfamily	Amino acid length (aa)	Theoretical	MW	Subcellular localization	Box-1/ Box-2/ CCT
						(pI)	(kD)		BBX domain positions
1	AdBBX1	Aradu.V9D7S	Chr1:91890457-91892694	Ⅰ	365	6.59	39.72	Nucleus	16-59	60-102	290-332
2	AdBBX2	Aradu.7V6T8	Chr3:4935872-4937807	Ⅳ	216	5.63	23.9	Nucleus	5-47	57-100
3	AdBBX3	Aradu.7ZG0H	Chr3:3489841-3492760	Ⅳ	244	5.09	26.83	Nucleus	5-47	57-98
4	AdBBX4	Aradu.1V7PF	Chr3:5102690-5105480	Ⅳ	212	5.83	23.72	Nucleus	4-47	56-96
5	AdBBX5	Aradu.8CI8S	Chr3:16813893-16815208	Ⅴ	203	4.48	22.19	Nucleus	4-46
6	AdBBX6	Aradu.WJ2ZP	Chr3:33947992-33950184	Ⅲ	430	5.48	48.1	Nucleus	21-64		372-415
7	AdBBX7	Aradu.43J56	Chr4:120041423-120043717	Ⅰ	310	7.12	33.92	Nucleus	17-60	60-103	241-283
8	AdBBX8	Aradu.3ZR52	Chr5:11384328-11386981	Ⅳ	189	6.23	20.95	Nucleus	4-47	56-96
9	AdBBX9	Aradu.XPS1Y	Chr5:93078136-93080210	Ⅲ	399	5.5	45.44	Nucleus	16-59		341-383
10	AdBBX10	Aradu.23R92	Chr6:16880955-16883066	Ⅳ	299	6.38	32.7	Nucleus	5-47	58-101
11	AdBBX11	Aradu.J7TMC	Chr6:94913949-94918513	Ⅱ	379	6.57	41.76	Nucleus	4-47	47-91	327-370
12	AdBBX12	Aradu.WL99W	Chr7:56363316-56365589	Ⅳ	231	6.77	25.46	Nucleus	44-86	97-139
13	AdBBX13	Aradu.M999T	Chr7:75340268-75342968	Ⅳ	300	4.98	32.36	Nucleus	5-47	56-99
14	AdBBX14	Aradu.VV0JI	Chr8:23797150-23800772	Ⅳ	546	6.44	61.01	Cell membrane	5-47	57-98
15	AdBBX15	Aradu.28KTI	Chr9:591798-593080	Ⅴ	265	8.19	29.28	Nucleus	5-47
16	AdBBX16	Aradu.J9KV2	Chr9:114055360-114057128	Ⅲ	423	6.24	47.36	Nucleus	19-62		370-412
17	AdBBX17	Aradu.F08JS	Chr10:3740220-3741088	Ⅴ	155	4.16	17.02	Nucleus	4-46
18	AdBBX18	Aradu.5RF5F	Chr10:88380286-88381973	Ⅰ	327	6.51	35.69	Nucleus	5-48	48-91	270-312
19	AdBBX19	Aradu.S156I	Chr10:104730175-104732929	Ⅰ	394	4.81	43.58	Nucleus	23-66	66-109	325-367
20	AiBBX1	Araip.E4G9U	Chr1:135826077-135828781	Ⅰ	363	6.59	39.48	Nucleus	16-59	60-102	288-330
21	AiBBX2	Araip.P77MW	Chr3:6185101-6187908	Ⅳ	244	5.09	26.83	Nucleus	5-47	57-98
22	AiBBX3	Araip.8LI6X	Chr3:7643944-7645878	Ⅳ	216	5.63	23.91	Nucleus	5-47	57-100
23	AiBBX4	Araip.S98FB	Chr3:7815212-7817937	Ⅳ	173	5.57	19.4	Nucleus	4-47	56-96
24	AiBBX5	Araip.MV0VM	Chr3:19275182-19276408	Ⅴ	235	4.5	25.79	Nucleus	4-46
25	AiBBX6	Araip.JXV3W	Chr3:36913984-36916251	Ⅲ	434	5.48	48.52	Nucleus	25-68		376-419
26	AiBBX7	Araip.VYF9M	Chr4:130099234-130101479	Ⅰ	244	8.59	26.76	Nucleus	17-60	60-103	175-217
27	AiBBX8	Araip.WH6UQ	Chr5:12205317-12209972	Ⅳ	184	6.64	20.36	Nucleus	4-47	56-96
28	AiBBX9	Araip.P7GZ6	Chr5:135295735-135297989	Ⅲ	408	5.48	46.56	Nucleus	16-59		350-392
29	AiBBX10	Araip.5Q2AY	Chr6:831089-833195	Ⅳ	299	6.38	32.69	Nucleus	5-47	58-101
30	AiBBX11	Araip.6CZ8C	Chr6:117780145-117784622	Ⅱ	413	7.47	45.54	Nucleus	4-47	47-91	361-404
31	AiBBX12	Araip.AS7FB	Chr8:1811130-1814028	Ⅳ	241	4.88	26.62	Nucleus	5-47	57-98
32	AiBBX13	Araip.F4CVW	Chr8:8050983-8052424	Ⅴ	267	4.44	29.75	Nucleus	4-45
33	AiBBX14	Araip.H1ZPF	Chr8:36949863-36953608	Ⅳ	235	4.71	25.28	Nucleus	5-47	56-99
34	AiBBX15	Araip.HCG04	Chr9:670385-671949	Ⅴ	316	8.88	35.27	Nucleus	6-47
35	AiBBX16	Araip.IK2R0	Chr9:143321253-143323043	Ⅲ	432	6.04	48.5	Nucleus	19-62		379-421
36	AiBBX17	Araip.E27FI	Chr10:5567712-5568577	Ⅴ	154	4.12	16.98	Nucleus	4-46
37	AiBBX18	Araip.0L5SE	Chr10:111408287-111409890	Ⅰ	327	6.51	35.72	Nucleus	5-48	48-91	270-312
38	AiBBX19	Araip.PEC40	Chr10:131387482-131390351	Ⅰ	392	4.82	43.38	Nucleus	23-66	66-109	323-365
39	AhBBX1	Arahy.6J3MKV	Chr1:96565988-96569275	Ⅰ	364	6.59	39.61	Nucleus	16-59	60-102	289-331
40	AhBBX2	Arahy.PY0P22	Chr3:6502804-6505328	Ⅳ	212	5.98	23.82	Nucleus	4-47	56-96
41	AhBBX3	Arahy.U63X74	Chr3:6677725-6680913	Ⅳ	216	5.63	23.9	Nucleus	5-47	57-100
42	AhBBX4	Arahy.7CSR8W	Chr3:18787206-18788627	Ⅴ	181	4.58	19.93	Nucleus	4-46
43	AhBBX5	Arahy.8MV22J	Chr3:36437808-36440469	Ⅲ	434	5.42	48.58	Nucleus	25-68		376-419
44	AhBBX6	Arahy.S3IANQ	Chr4:125410273-125412732	Ⅰ	402	5.41	43.76	Nucleus	17-60	60-103	333-375
45	AhBBX7	Arahy.6JS337	Chr5:12045859-12048945	Ⅳ	189	6.23	20.95	Nucleus	4-47	56-96
46	AhBBX8	Arahy.QP34EV	Chr5:99250553-99253166	Ⅲ	372	5.11	42.31	Nucleus	16-59		341-362
47	AhBBX9	Arahy.7A5VUD	Chr6:8967838-8970472	Ⅱ	344	6.17	38.53	Nucleus	25-68	68-110	300-343
48	AhBBX10	Arahy.IJP2R9	Chr6:18620545-18622801	Ⅳ	297	6.38	32.51	Nucleus	5-47	58-101
49	AhBBX11	Arahy.P8XRWE	Chr6:100094931-100099793	Ⅱ	432	5.94	47.77	Nucleus	5-48	48-92	380-423
50	AhBBX12	Arahy.U14WQI	Chr7:53404084-53406144	Ⅳ	265	8.19	29.28	Nucleus	44-86	97-139
51	AhBBX13	Arahy.Q6JUAH	Chr7:76028841-76031737	Ⅳ	293	5.01	32.03	Nucleus	5-47	56-99
52	AhBBX14	Arahy.UU73T8	Chr8:26048733-26052182	Ⅳ	241	4.88	26.62	Nucleus	5-47	57-98
53	AhBBX15	Arahy.PDLP37	Chr8:32550924-32552533	Ⅴ	287	4.37	31.91	Nucleus	4-45
54	AhBBX16	Arahy.RYFJ47	Chr8:38049695-38051352	Ⅴ	223	4.7	25.16	Nucleus	8-50
55	AhBBX17	Arahy.Y5JHRV	Chr9:335515-336396	Ⅴ	293	8.86	32.42	Nucleus	5-47
56	AhBBX18	Arahy.WVH2H8	Chr9:113610832-113612875	Ⅲ	423	6.24	47.37	Nucleus	19-62		370-412
57	AhBBX19	Arahy.ZS9VWH	Chr10:96109143-96111539	Ⅰ	327	6.51	35.69	Nucleus	5-48	48-91	270-312
58	AhBBX20	Arahy.LV381L	Chr10:112366389-112369217	Ⅰ	351	5.34	38.91	Nucleus	23-66	66-109	282-324
59	AhBBX21	Arahy.GMWG2V	Chr11:147637675-147640967	Ⅰ	363	6.96	39.48	Nucleus	16-59	60-102	288-330
60	AhBBX22	Arahy.ZT519T	Chr13:6265740-6268679	Ⅳ	244	5.09	26.83	Nucleus	5-47	57-98
61	AhBBX23	Arahy.HNM84L	Chr13:7869339-7872214	Ⅳ	216	5.63	23.91	Nucleus	5-47	57-100
62	AhBBX24	Arahy.R1XHAZ	Chr13:8037706-8040125	Ⅳ	212	5.98	23.85	Nucleus	4-47	56-96
63	AhBBX25	Arahy.HRDR92	Chr13:19902157-19903208	Ⅳ	206	4.45	22.33	Nucleus	4-46
64	AhBBX26	Arahy.ZUL46H	Chr13:38660582-38663247	Ⅴ	434	5.48	48.52	Nucleus	25-68		376-419
65	AhBBX27	Arahy.669CET	Chr14:139785864-139788159	Ⅲ	403	5.51	44.1	Nucleus	17-60	60-103	334-376
66	AhBBX28	Arahy.V574CD	Chr15:12581201-12583784	Ⅰ	212	9.41	23.77	Nucleus		84-124
67	AhBBX29	Arahy.WEZ503	Chr15:145869160-145871614	Ⅲ	404	5.48	46.14	Nucleus	16-59		346-388
68	AhBBX30	Arahy.W2V9C7	Chr16:929272-931496	Ⅳ	299	6.38	32.69	Nucleus	5-47	58-101
69	AhBBX31	Arahy.N2A79V	Chr16:10817157-10819819	Ⅱ	344	6.17	38.51	Nucleus	25-68	68-110	300-343
70	AhBBX32	Arahy.3FT6ZD	Chr16:131227806-131232145	Ⅱ	265	5.14	28.74	Nucleus	5-48	48-92
71	AhBBX33	Arahy.UHV0SM	Chr18:8970096-8971882	Ⅴ	210	4.33	23.35	Nucleus	4-45
72	AhBBX34	Arahy.RN4BKJ	Chr18:20866565-20868294	Ⅴ	225	4.63	25.29	Nucleus	8-50
73	AhBBX35	Arahy.QUP41J	Chr19:322795-324824	Ⅴ	271	9.13	30.11	Nucleus	6-47
74	AhBBX36	Arahy.AY8I6Y	Chr19:154728804-154730580	Ⅲ	432	6.04	48.5	Nucleus	19-62		379-421
75	AhBBX37	Arahy.K5EF2U	Chr20:5747386-5747850	Ⅴ	154	4.12	16.98	Nucleus	4-46
76	AhBBX38	Arahy.B9QMIW	Chr20:118304787-118306945	Ⅰ	327	6.51	35.72	Nucleus	5-48	48-91	270-312
77	AhBBX39	Arahy.E88P3Q	Chr20:138909248-138911716	Ⅰ	392	4.82	43.38	Nucleus	23-66	66-109	323-365

## Sheet: Table  S3
No.	Gene Name	Gene ID
1	AtBBX1	At5g15840.1
2	AtBBX2	At5g15850.1
3	AtBBX3	At3g02380.1
4	AtBBX4	At2g24790.1
5	AtBBX5	At5g24930.1
6	AtBBX6	At5g57660.1
7	AtBBX7	At3g07650.1
8	AtBBX8	At5g48250.1
9	AtBBX9	At4g15250.1
10	AtBBX10	At3g21880.2
11	AtBBX11	At2g47890.1
12	AtBBX12	At2g33500.1
13	AtBBX13	At1g28050.1
14	AtBBX14	At1g68520.1
15	AtBBX15	At1g25440.1
16	AtBBX16	At1g73870.1
17	AtBBX17	At1g49130.1
18	AtBBX18	At2g21320.1
19	AtBBX19	At4g38960.3
20	AtBBX20	At4g39070.1
21	AtBBX21	At1g75540.1
22	AtBBX22	At1g78600.2
23	AtBBX23	At4g10240.1
24	AtBBX24	At1g06040.1
25	AtBBX25	At2g31380.1
26	AtBBX26	At1g60250.1
27	AtBBX27	At1g68190.2
28	AtBBX28	At4g27310.1
29	AtBBX29	At5g54470.1
30	AtBBX30	At4g15248.1
31	AtBBX31	At3g21890.1
32	AtBBX32	At3g21150.1
1	OsBBX1	LOC_Os01g10580
2	OsBBX2	LOC_Os02g07930
3	OsBBX3	LOC_Os02g08150
4	OsBBX4	LOC_Os02g39360
5	OsBBX5	LOC_Os02g39710
6	OsBBX6	LOC_Os02g43170
7	OsBBX7	LOC_Os02g49230
8	OsBBX8	LOC_Os02g49880
9	OsBBX9	LOC_Os03g22770
10	OsBBX10	LOC_Os03g50310
11	OsBBX11	LOC_Os04g41560
12	OsBBX12	LOC_Os04g42020
13	OsBBX13	LOC_Os04g45690
14	OsBBX14	LOC_Os05g11510
15	OsBBX15	LOC_Os06g01340
16	OsBBX16	LOC_Os06g05890
17	OsBBX17	LOC_Os06g15330
18	OsBBX18	LOC_Os06g16370
19	OsBBX19	LOC_Os06g19444
20	OsBBX20	LOC_Os06g44450
21	OsBBX21	LOC_Os06g45040
22	OsBBX22	LOC_Os06g49880
23	OsBBX23	LOC_Os07g47140
24	OsBBX24	LOC_Os08g08120
25	OsBBX25	LOC_Os08g15050
26	OsBBX26	LOC_Os08g42440
27	OsBBX27	LOC_Os09g06464
28	OsBBX28	LOC_Os09g33550
29	OsBBX29	LOC_Os09g35880
30	OsBBX30	LOC_Os12g10660

## Sheet: Table S4
segmental duplicated genes
AhBBX1	AhBBX21
AhBBX2	AhBBX7
AhBBX2	AhBBX8
AhBBX2	AhBBX28
AhBBX3	AhBBX12
AhBBX3	AhBBX23
AhBBX3	AhBBX30
AhBBX4	AhBBX15
AhBBX4	AhBBX33
AhBBX5	AhBBX8
AhBBX5	AhBBX27
AhBBX5	AhBBX29
AhBBX6	AhBBX20
AhBBX6	AhBBX28
AhBBX6	AhBBX39
AhBBX7	AhBBX8
AhBBX7	AhBBX25
AhBBX8	AhBBX18
AhBBX8	AhBBX27
AhBBX8	AhBBX29
AhBBX8	AhBBX36
AhBBX9	AhBBX31
AhBBX10	AhBBX30
AhBBX11	AhBBX32
AhBBX12	AhBBX23
AhBBX14	AhBBX22
AhBBX15	AhBBX26
AhBBX15	AhBBX33
AhBBX15	AhBBX37
AhBBX16	AhBBX34
AhBBX17	AhBBX35
AhBBX18	AhBBX29
AhBBX18	AhBBX36
AhBBX19	AhBBX38
AhBBX20	AhBBX28
AhBBX20	AhBBX39
AhBBX23	AhBBX30
AhBBX24	AhBBX25
AhBBX26	AhBBX33
AhBBX27	AhBBX29
AhBBX28	AhBBX39
AhBBX33	AhBBX37
AhBBX29	AhBBX36

## Sheet: Table S5
One-to-one orthologous relationships between peanut and other four plant species.
Collinear AhBBX gene pairs in Arabidopsis	Collinear AhBBX gene pairs in soybean	Collinear AhBBX gene pairs in tomato	Collinear AhBBX gene pairs in rice	Common collinear AhBBX gene pairs in Arabidopsis, soybean, and tomato	Common collinear AhBBX gene pairs in Arabidopsis, soybean, tomato,and rice
AhBBX1	AhBBX1	AhBBX1	AhBBX1	AhBBX1	AhBBX1
AhBBX3	AhBBX3	AhBBX3	AhBBX9	AhBBX3	AhBBX9
AhBBX5	AhBBX4	AhBBX4	AhBBX11	AhBBX5	AhBBX15
AhBBX9	AhBBX5	AhBBX5	AhBBX15	AhBBX9	AhBBX19
AhBBX10	AhBBX6	AhBBX6	AhBBX19	AhBBX10	AhBBX21
AhBBX12	AhBBX7	AhBBX7	AhBBX21	AhBBX12	AhBBX22
AhBBX13	AhBBX8	AhBBX9	AhBBX22	AhBBX15	AhBBX23
AhBBX14	AhBBX9	AhBBX10	AhBBX23	AhBBX18
AhBBX15	AhBBX10	AhBBX12	AhBBX31	AhBBX19
AhBBX18	AhBBX11	AhBBX15	AhBBX32	AhBBX20
AhBBX19	AhBBX12	AhBBX16	AhBBX38	AhBBX21
AhBBX20	AhBBX13	AhBBX18		AhBBX22
AhBBX21	AhBBX14	AhBBX19		AhBBX23
AhBBX22	AhBBX15	AhBBX20		AhBBX24
AhBBX23	AhBBX16	AhBBX21		AhBBX26
AhBBX24	AhBBX17	AhBBX22		AhBBX27
AhBBX26	AhBBX18	AhBBX23		AhBBX29
AhBBX27	AhBBX19	AhBBX24		AhBBX30
AhBBX29	AhBBX20	AhBBX25
AhBBX30	AhBBX21	AhBBX26
AhBBX31	AhBBX22	AhBBX27
AhBBX35	AhBBX23	AhBBX29
AhBBX36	AhBBX24	AhBBX30
AhBBX39	AhBBX25	AhBBX31
	AhBBX26	AhBBX33
	AhBBX27	AhBBX33
	AhBBX28	AhBBX35
	AhBBX29	AhBBX36
	AhBBX30	AhBBX37
		AhBBX38
		AhBBX39
AhBBX Gene ID	AtBBX Gene ID
arahy.Tifrunner.gnm1.ann1.6J3MKV.1	transcript:AT5G57660.1
arahy.Tifrunner.gnm1.ann1.U63X74.1	transcript:AT4G39070.1
arahy.Tifrunner.gnm1.ann1.8MV22J.1	transcript:AT1G73870.1
arahy.Tifrunner.gnm1.ann1.7A5VUD.1	transcript:AT2G47890.1
arahy.Tifrunner.gnm1.ann1.IJP2R9.1	transcript:AT1G75540.1
arahy.Tifrunner.gnm1.ann1.U14WQI.1	transcript:AT4G39070.1
arahy.Tifrunner.gnm1.ann1.Q6JUAH.1	transcript:AT1G78600.2
arahy.Tifrunner.gnm1.ann1.UU73T8.1	transcript:AT1G06040.1
arahy.Tifrunner.gnm1.ann1.UU73T8.1	transcript:AT2G31380.1
arahy.Tifrunner.gnm1.ann1.PDLP37.1	transcript:AT5G54470.1
arahy.Tifrunner.gnm1.ann1.WVH2H8.1	transcript:AT1G68520.1
arahy.Tifrunner.gnm1.ann1.WVH2H8.1	transcript:AT1G25440.1
arahy.Tifrunner.gnm1.ann1.ZS9VWH.1	transcript:AT2G24790.1
arahy.Tifrunner.gnm1.ann1.ZS9VWH.1	transcript:AT5G24930.1
arahy.Tifrunner.gnm1.ann1.LV381L.1	transcript:AT3G02380.1
arahy.Tifrunner.gnm1.ann1.GMWG2V.1	transcript:AT5G57660.1
arahy.Tifrunner.gnm1.ann1.ZT519T.1	transcript:AT1G06040.1
arahy.Tifrunner.gnm1.ann1.ZT519T.1	transcript:AT2G31380.1
arahy.Tifrunner.gnm1.ann1.HNM84L.1	transcript:AT4G39070.1
arahy.Tifrunner.gnm1.ann1.R1XHAZ.1	transcript:AT2G21320.1
arahy.Tifrunner.gnm1.ann1.R1XHAZ.1	transcript:AT4G38960.3
arahy.Tifrunner.gnm1.ann1.ZUL46H.1	transcript:AT1G73870.1
arahy.Tifrunner.gnm1.ann1.669CET.1	transcript:AT3G02380.1
arahy.Tifrunner.gnm1.ann1.WEZ503.1	transcript:AT1G73870.1
arahy.Tifrunner.gnm1.ann1.W2V9C7.1	transcript:AT1G75540.1
arahy.Tifrunner.gnm1.ann1.W2V9C7.1	transcript:AT4G39070.1
arahy.Tifrunner.gnm1.ann1.N2A79V.1	transcript:AT2G47890.1
arahy.Tifrunner.gnm1.ann1.QUP41J.1	transcript:AT3G21150.1
arahy.Tifrunner.gnm1.ann1.AY8I6Y.1	transcript:AT1G68520.1
arahy.Tifrunner.gnm1.ann1.AY8I6Y.1	transcript:AT1G25440.1
arahy.Tifrunner.gnm1.ann1.B9QMIW.1	transcript:AT2G24790.1
arahy.Tifrunner.gnm1.ann1.B9QMIW.1	transcript:AT5G24930.1
AhBBX Gene ID	GmBBX Gene ID
arahy.Tifrunner.gnm1.ann1.6J3MKV.1	transcript:KRH18980
arahy.Tifrunner.gnm1.ann1.6J3MKV.1	transcript:KRH02915
arahy.Tifrunner.gnm1.ann1.U63X74.1	transcript:KRH29378
arahy.Tifrunner.gnm1.ann1.U63X74.1	transcript:KRH24393
arahy.Tifrunner.gnm1.ann1.U63X74.1	transcript:KRH60788
arahy.Tifrunner.gnm1.ann1.U63X74.1	transcript:KRH61078
arahy.Tifrunner.gnm1.ann1.U63X74.1	transcript:KRH51476
arahy.Tifrunner.gnm1.ann1.U63X74.1	transcript:KRH51757
arahy.Tifrunner.gnm1.ann1.7CSR8W.1	transcript:KRH25450
arahy.Tifrunner.gnm1.ann1.7CSR8W.1	transcript:KRH26865
arahy.Tifrunner.gnm1.ann1.7CSR8W.1	transcript:KRH22488
arahy.Tifrunner.gnm1.ann1.7CSR8W.1	transcript:KRH10724
arahy.Tifrunner.gnm1.ann1.7CSR8W.1	transcript:KRH56068
arahy.Tifrunner.gnm1.ann1.8MV22J.1	transcript:KRH60334
arahy.Tifrunner.gnm1.ann1.8MV22J.1	transcript:KRH48477
arahy.Tifrunner.gnm1.ann1.8MV22J.1	transcript:KRH41630
arahy.Tifrunner.gnm1.ann1.8MV22J.1	transcript:KRH39195
arahy.Tifrunner.gnm1.ann1.S3IANQ.1	transcript:KRH18308
arahy.Tifrunner.gnm1.ann1.S3IANQ.1	transcript:KRH01455
arahy.Tifrunner.gnm1.ann1.S3IANQ.1	transcript:KRG93763
arahy.Tifrunner.gnm1.ann1.S3IANQ.1	transcript:KRH45169
arahy.Tifrunner.gnm1.ann1.6JS337.1	transcript:KRH76689
arahy.Tifrunner.gnm1.ann1.6JS337.1	transcript:KRH28766
arahy.Tifrunner.gnm1.ann1.QP34EV.1	transcript:KRH60334
arahy.Tifrunner.gnm1.ann1.QP34EV.1	transcript:KRH48477
arahy.Tifrunner.gnm1.ann1.QP34EV.1	transcript:KRH41630
arahy.Tifrunner.gnm1.ann1.QP34EV.1	transcript:KRH39195
arahy.Tifrunner.gnm1.ann1.7A5VUD.1	transcript:KRH31920
arahy.Tifrunner.gnm1.ann1.7A5VUD.1	transcript:KRG96381
arahy.Tifrunner.gnm1.ann1.7A5VUD.1	transcript:KRH71535
arahy.Tifrunner.gnm1.ann1.7A5VUD.1	transcript:KRH68113
arahy.Tifrunner.gnm1.ann1.IJP2R9.1	transcript:KRH17384
arahy.Tifrunner.gnm1.ann1.IJP2R9.1	transcript:KRH05902
arahy.Tifrunner.gnm1.ann1.IJP2R9.1	transcript:KRH61078
arahy.Tifrunner.gnm1.ann1.IJP2R9.1	transcript:KRH51757
arahy.Tifrunner.gnm1.ann1.P8XRWE.1	transcript:KRH06865
arahy.Tifrunner.gnm1.ann1.P8XRWE.1	transcript:KRG94656
arahy.Tifrunner.gnm1.ann1.U14WQI.1	transcript:KRH29378
arahy.Tifrunner.gnm1.ann1.U14WQI.1	transcript:KRH24393
arahy.Tifrunner.gnm1.ann1.U14WQI.1	transcript:KRH60788
arahy.Tifrunner.gnm1.ann1.U14WQI.1	transcript:KRH51476
arahy.Tifrunner.gnm1.ann1.Q6JUAH.1	transcript:KRH27404
arahy.Tifrunner.gnm1.ann1.Q6JUAH.1	transcript:KRH21881
arahy.Tifrunner.gnm1.ann1.UU73T8.1	transcript:KRH29616
arahy.Tifrunner.gnm1.ann1.UU73T8.1	transcript:KRH24617
arahy.Tifrunner.gnm1.ann1.UU73T8.1	transcript:KRH23214
arahy.Tifrunner.gnm1.ann1.UU73T8.1	transcript:KRH10122
arahy.Tifrunner.gnm1.ann1.PDLP37.1	transcript:KRH26865
arahy.Tifrunner.gnm1.ann1.PDLP37.1	transcript:KRH25450
arahy.Tifrunner.gnm1.ann1.PDLP37.1	transcript:KRH22488
arahy.Tifrunner.gnm1.ann1.PDLP37.1	transcript:KRH56068
arahy.Tifrunner.gnm1.ann1.RYFJ47.1	transcript:KRH55436
arahy.Tifrunner.gnm1.ann1.Y5JHRV.1	transcript:KRH47291
arahy.Tifrunner.gnm1.ann1.Y5JHRV.1	transcript:KRH44613
arahy.Tifrunner.gnm1.ann1.WVH2H8.1	transcript:KRH35955
arahy.Tifrunner.gnm1.ann1.WVH2H8.1	transcript:KRG90815
arahy.Tifrunner.gnm1.ann1.WVH2H8.1	transcript:KRH39195
arahy.Tifrunner.gnm1.ann1.ZS9VWH.1	transcript:KRH61628
arahy.Tifrunner.gnm1.ann1.ZS9VWH.1	transcript:KRH52295
arahy.Tifrunner.gnm1.ann1.LV381L.1	transcript:KRH18308
arahy.Tifrunner.gnm1.ann1.LV381L.1	transcript:KRH01455
arahy.Tifrunner.gnm1.ann1.LV381L.1	transcript:KRG93763
arahy.Tifrunner.gnm1.ann1.LV381L.1	transcript:KRH45169
arahy.Tifrunner.gnm1.ann1.GMWG2V.1	transcript:KRH18980
arahy.Tifrunner.gnm1.ann1.GMWG2V.1	transcript:KRH02915
arahy.Tifrunner.gnm1.ann1.ZT519T.1	transcript:KRH29616
arahy.Tifrunner.gnm1.ann1.ZT519T.1	transcript:KRH24617
arahy.Tifrunner.gnm1.ann1.ZT519T.1	transcript:KRH23214
arahy.Tifrunner.gnm1.ann1.ZT519T.1	transcript:KRH10122
arahy.Tifrunner.gnm1.ann1.HNM84L.1	transcript:KRH29378
arahy.Tifrunner.gnm1.ann1.HNM84L.1	transcript:KRH24393
arahy.Tifrunner.gnm1.ann1.HNM84L.1	transcript:KRH05902
arahy.Tifrunner.gnm1.ann1.HNM84L.1	transcript:KRH60788
arahy.Tifrunner.gnm1.ann1.HNM84L.1	transcript:KRH61078
arahy.Tifrunner.gnm1.ann1.HNM84L.1	transcript:KRH51476
arahy.Tifrunner.gnm1.ann1.HNM84L.1	transcript:KRH51757
arahy.Tifrunner.gnm1.ann1.R1XHAZ.1	transcript:KRH76689
arahy.Tifrunner.gnm1.ann1.R1XHAZ.1	transcript:KRH28766
arahy.Tifrunner.gnm1.ann1.R1XHAZ.1	transcript:KRH29344
arahy.Tifrunner.gnm1.ann1.R1XHAZ.1	transcript:KRH24373
arahy.Tifrunner.gnm1.ann1.HRDR92.1	transcript:KRH26865
arahy.Tifrunner.gnm1.ann1.HRDR92.1	transcript:KRH22488
arahy.Tifrunner.gnm1.ann1.HRDR92.1	transcript:KRH56068
arahy.Tifrunner.gnm1.ann1.ZUL46H.1	transcript:KRH60334
arahy.Tifrunner.gnm1.ann1.ZUL46H.1	transcript:KRH48477
arahy.Tifrunner.gnm1.ann1.ZUL46H.1	transcript:KRH41630
arahy.Tifrunner.gnm1.ann1.ZUL46H.1	transcript:KRH39195
arahy.Tifrunner.gnm1.ann1.669CET.1	transcript:KRH18308
arahy.Tifrunner.gnm1.ann1.669CET.1	transcript:KRH01455
arahy.Tifrunner.gnm1.ann1.669CET.1	transcript:KRG93763
arahy.Tifrunner.gnm1.ann1.669CET.1	transcript:KRH45169
arahy.Tifrunner.gnm1.ann1.V574CD.1	transcript:KRH76689
arahy.Tifrunner.gnm1.ann1.V574CD.1	transcript:KRH28766
arahy.Tifrunner.gnm1.ann1.WEZ503.1	transcript:KRH60334
arahy.Tifrunner.gnm1.ann1.WEZ503.1	transcript:KRH48477
arahy.Tifrunner.gnm1.ann1.WEZ503.1	transcript:KRH41630
arahy.Tifrunner.gnm1.ann1.WEZ503.1	transcript:KRH39195
arahy.Tifrunner.gnm1.ann1.W2V9C7.1	transcript:KRH17384
arahy.Tifrunner.gnm1.ann1.W2V9C7.1	transcript:KRH05902
arahy.Tifrunner.gnm1.ann1.W2V9C7.1	transcript:KRH61078
arahy.Tifrunner.gnm1.ann1.W2V9C7.1	transcript:KRH51757
AhBBX Gene ID	SlBBX Gene ID
arahy.Tifrunner.gnm1.ann1.6J3MKV.1	transcript:Solyc07g006630.3.1
arahy.Tifrunner.gnm1.ann1.U63X74.1	transcript:Solyc01g110180.3.1
arahy.Tifrunner.gnm1.ann1.U63X74.1	transcript:Solyc04g081020.3.1
arahy.Tifrunner.gnm1.ann1.7CSR8W.1	transcript:Solyc12g005660.2.1
arahy.Tifrunner.gnm1.ann1.7CSR8W.1	transcript:Solyc07g053140.3.1
arahy.Tifrunner.gnm1.ann1.8MV22J.1	transcript:Solyc03g119540.3.1
arahy.Tifrunner.gnm1.ann1.8MV22J.1	transcript:Solyc05g009310.3.1
arahy.Tifrunner.gnm1.ann1.S3IANQ.1	transcript:Solyc02g089493.1.1
arahy.Tifrunner.gnm1.ann1.6JS337.1	transcript:Solyc02g084420.3.1
arahy.Tifrunner.gnm1.ann1.7A5VUD.1	transcript:Solyc09g074560.3.1
arahy.Tifrunner.gnm1.ann1.IJP2R9.1	transcript:Solyc12g089240.2.1
arahy.Tifrunner.gnm1.ann1.IJP2R9.1	transcript:Solyc04g081020.3.1
arahy.Tifrunner.gnm1.ann1.U14WQI.1	transcript:Solyc01g110180.3.1
arahy.Tifrunner.gnm1.ann1.PDLP37.1	transcript:Solyc10g006755.1.1
arahy.Tifrunner.gnm1.ann1.PDLP37.1	transcript:Solyc12g005660.2.1
arahy.Tifrunner.gnm1.ann1.PDLP37.1	transcript:Solyc07g053140.3.1
arahy.Tifrunner.gnm1.ann1.RYFJ47.1	transcript:Solyc10g006755.1.1
arahy.Tifrunner.gnm1.ann1.WVH2H8.1	transcript:Solyc03g119540.3.1
arahy.Tifrunner.gnm1.ann1.WVH2H8.1	transcript:Solyc04g007210.3.1
arahy.Tifrunner.gnm1.ann1.WVH2H8.1	transcript:Solyc05g009310.3.1
arahy.Tifrunner.gnm1.ann1.ZS9VWH.1	transcript:Solyc08g006530.3.1
arahy.Tifrunner.gnm1.ann1.LV381L.1	transcript:Solyc02g089493.1.1
arahy.Tifrunner.gnm1.ann1.GMWG2V.1	transcript:Solyc07g006630.3.1
arahy.Tifrunner.gnm1.ann1.ZT519T.1	transcript:Solyc06g073180.3.1
arahy.Tifrunner.gnm1.ann1.HNM84L.1	transcript:Solyc01g110180.3.1
arahy.Tifrunner.gnm1.ann1.HNM84L.1	transcript:Solyc04g081020.3.1
arahy.Tifrunner.gnm1.ann1.R1XHAZ.1	transcript:Solyc01g110370.3.1
arahy.Tifrunner.gnm1.ann1.R1XHAZ.1	transcript:Solyc02g084420.3.1
arahy.Tifrunner.gnm1.ann1.HRDR92.1	transcript:Solyc12g005660.2.1
arahy.Tifrunner.gnm1.ann1.HRDR92.1	transcript:Solyc07g053140.3.1
arahy.Tifrunner.gnm1.ann1.ZUL46H.1	transcript:Solyc03g119540.3.1
arahy.Tifrunner.gnm1.ann1.669CET.1	transcript:Solyc02g089493.1.1
arahy.Tifrunner.gnm1.ann1.WEZ503.1	transcript:Solyc03g119540.3.1
arahy.Tifrunner.gnm1.ann1.W2V9C7.1	transcript:Solyc01g110180.3.1
arahy.Tifrunner.gnm1.ann1.W2V9C7.1	transcript:Solyc12g089240.2.1
arahy.Tifrunner.gnm1.ann1.W2V9C7.1	transcript:Solyc04g081020.3.1
arahy.Tifrunner.gnm1.ann1.N2A79V.1	transcript:Solyc09g074560.3.1
arahy.Tifrunner.gnm1.ann1.UHV0SM.1	transcript:Solyc12g005660.2.1
arahy.Tifrunner.gnm1.ann1.UHV0SM.1	transcript:Solyc02g079430.3.1
arahy.Tifrunner.gnm1.ann1.UHV0SM.1	transcript:Solyc07g053140.3.1
arahy.Tifrunner.gnm1.ann1.RN4BKJ.1	transcript:Solyc10g006755.1.1
arahy.Tifrunner.gnm1.ann1.QUP41J.1	transcript:Solyc06g063280.1.1
arahy.Tifrunner.gnm1.ann1.AY8I6Y.1	transcript:Solyc03g119540.3.1
arahy.Tifrunner.gnm1.ann1.AY8I6Y.1	transcript:Solyc04g007210.3.1
arahy.Tifrunner.gnm1.ann1.AY8I6Y.1	transcript:Solyc05g009310.3.1
arahy.Tifrunner.gnm1.ann1.K5EF2U.1	transcript:Solyc02g079430.3.1
arahy.Tifrunner.gnm1.ann1.B9QMIW.1	transcript:Solyc08g006530.3.1
arahy.Tifrunner.gnm1.ann1.E88P3Q.1	transcript:Solyc02g089493.1.1
AhBBX Gene ID	OsBBX Gene ID
arahy.Tifrunner.gnm1.ann1.6J3MKV.1	transcript:Os02t0178100-01
arahy.Tifrunner.gnm1.ann1.6J3MKV.1	transcript:Os06t0654900-01
arahy.Tifrunner.gnm1.ann1.7A5VUD.1	transcript:Os03t0351100-01
arahy.Tifrunner.gnm1.ann1.P8XRWE.1	transcript:Os08t0536300-01
arahy.Tifrunner.gnm1.ann1.P8XRWE.1	transcript:Os09t0509700-01
arahy.Tifrunner.gnm1.ann1.PDLP37.1	transcript:Os08t0178800-01
arahy.Tifrunner.gnm1.ann1.ZS9VWH.1	transcript:Os02t0178100-01
arahy.Tifrunner.gnm1.ann1.ZS9VWH.1	transcript:Os06t0654900-01
arahy.Tifrunner.gnm1.ann1.GMWG2V.1	transcript:Os02t0178100-01
arahy.Tifrunner.gnm1.ann1.GMWG2V.1	transcript:Os06t0654900-01
arahy.Tifrunner.gnm1.ann1.ZT519T.1	transcript:Os04t0493000-01
arahy.Tifrunner.gnm1.ann1.HNM84L.1	transcript:Os04t0540200-01
arahy.Tifrunner.gnm1.ann1.N2A79V.1	transcript:Os03t0351100-01
arahy.Tifrunner.gnm1.ann1.N2A79V.1	transcript:Os07t0667300-01
arahy.Tifrunner.gnm1.ann1.3FT6ZD.1	transcript:Os08t0536300-01
arahy.Tifrunner.gnm1.ann1.3FT6ZD.1	transcript:Os09t0509700-01
arahy.Tifrunner.gnm1.ann1.B9QMIW.1	transcript:Os02t0178100-01

## Sheet: Table S6
			Motif name	Motif Sequence	Motif logo	Length	E-value
			Motif 1	FCAADEAALCWACDAKVHSANKLASRHER		29	2.0e-1480
			Motif 2	QLTDMDREARVLRYREKRKTRKFEKKIRYESRKAYAETRPRIKGRFAKRT		50	7.8e-1200
			Motif 3	PRCDICZEAPAAFFCKEDRASLCSDCDSDIHSANPLASRHQ		41	6.1e-1090
			Motif 4	MKRQCDVCESARARV		15	3.3e-333
			Motif 5	SQVSPWTTGTPPPPPPHDSSPHEMLSSGG		29	6.7e-267
			Motif 6	KVNSGNYYNGSISQSVSSSSMEVGVVPES		29	3.1e-219
			Motif 7	TLLCHACHSLTPWKASGPRLLNTVSLCHSCSKKEQVSSNEE		41	2.8e-295
			Motif 8	SACATAWHPGFTKKARTPRNPNKTTFTVTSTRPAEKTEEASFNNNQQPVF		50	9.5e-228
			Motif 9	LLRQRIEFPGDKPGNJDEPALQPLEPGEPKRDQNPSPKLNAGENHQNHRH		50	7.1e-197
			Motif 10	NNSNNNDSVVPVZHEQEEEEN		21	6.5e-151

## Sheet: Table S7
Gene ID	Gene name	Subfamily	Exon number
Arahy.E88P3Q	AhBBX39	Ⅰ	2
Araip.PEC40	AiBBX19	Ⅰ	2
Arahy.LV381L	AhBBX20	Ⅰ	3
Aradu.S156I	AdBBX19	Ⅰ	2
Aradu.43J56	AdBBX7	Ⅰ	3
Arahy.S3IANQ	AhBBX6	Ⅰ	2
Arahy.669CET	AhBBX28	Ⅰ	2
Araip.VYF9M	AiBBX7	Ⅰ	2
Arahy.GMWG2V	AhBBX21	Ⅰ	2
Araip.E4G9U	AiBBX1	Ⅰ	2
Arahy.6J3MKV	AhBBX1	Ⅰ	2
Aradu.V9D7S	AdBBX1	Ⅰ	2
Araip.0L5SE	AiBBX18	Ⅰ	2
Arahy.B9QMIW	AhBBX38	Ⅰ	2
Aradu.5RF5F	AdBBX18	Ⅰ	2
Arahy.ZS9VWH	AhBBX19	Ⅰ	2
Arahy.7A5VUD	AhBBX9	Ⅱ	4
Arahy.N2A79V	AhBBX31	Ⅱ	4
Aradu.J7TMC	AdBBX11	Ⅱ	3
Arahy.P8XRWE	AhBBX11	Ⅱ	4
Araip.6CZ8C	AiBBX11	Ⅱ	5
Arahy.3FT6ZD	AhBBX32	Ⅱ	1
Arahy.WVH2H8	AhBBX18	Ⅲ	2
Aradu.J9KV2	AdBBX16	Ⅲ	2
Arahy.AY8I6Y	AhBBX36	Ⅲ	2
Araip.IK2R0	AiBBX16	Ⅲ	2
Arahy.ZUL46H	AhBBX27	Ⅲ	2
Araip.JXV3W	AiBBX6	Ⅲ	2
Aradu.WJ2ZP	AdBBX6	Ⅲ	2
Arahy.8MV22J	AhBBX5	Ⅲ	2
Arahy.QP34EV	AhBBX8	Ⅲ	3
Aradu.XPS1Y	AdBBX9	Ⅲ	2
Arahy.WEZ503	AhBBX29	Ⅲ	2
Araip.P7GZ6	AiBBX9	Ⅲ	2
Arahy.R1XHAZ	AhBBX24	Ⅳ	5
Araip.S98FB	AiBBX4	Ⅳ	5
Aradu.1V7PF	AdBBX4	Ⅳ	5
Arahy.PY0P22	AhBBX2	Ⅳ	5
Arahy.6JS337	AhBBX7	Ⅳ	4
Aradu.3ZR52	AdBBX8	Ⅳ	4
Arahy.V574CD	AhBBX25	Ⅳ	6
Araip.WH6UQ	AiBBX8	Ⅳ	5
Araip.5Q2AY	AiBBX10	Ⅳ	3
Arahy.W2V9C7	AhBBX30	Ⅳ	3
Aradu.23R92	AdBBX10	Ⅳ	3
Arahy.IJP2R9	AhBBX10	Ⅳ	3
Aradu.7V6T8	AdBBX2	Ⅳ	3
Arahy.U63X74	AhBBX3	Ⅳ	3
Arahy.HNM84L	AhBBX23	Ⅳ	3
Araip.8LI6X	AiBBX3	Ⅳ	3
Aradu.WL99W	AdBBX12	Ⅳ	2
Arahy.U14WQI	AhBBX12	Ⅳ	3
Araip.H1ZPF	AiBBX14	Ⅳ	4
Arahy.Q6JUAH	AhBBX13	Ⅳ	3
Aradu.M999T	AdBBX13	Ⅳ	4
Araip.P77MW	AiBBX2	Ⅳ	3
Arahy.ZT519T	AhBBX22	Ⅳ	3
Aradu.7ZG0H	AdBBX3	Ⅳ	3
Araip.AS7FB	AiBBX12	Ⅳ	3
Arahy.UU73T8	AhBBX14	Ⅳ	3
Aradu.VV0JI	AdBBX14	Ⅳ	4
Arahy.Y5JHRV	AhBBX17	Ⅴ	1
Aradu.28KTI	AdBBX15	Ⅴ	1
Araip.HCG04	AiBBX15	Ⅴ	2
Arahy.QUP41J	AhBBX35	Ⅴ	2
Arahy.HRDR92	AhBBX26	Ⅴ	2
Araip.MV0VM	AiBBX5	Ⅴ	2
Aradu.8CI8S	AdBBX5	Ⅴ	3
Arahy.7CSR8W	AhBBX4	Ⅴ	2
Arahy.UHV0SM	AhBBX33	Ⅴ	2
Arahy.PDLP37	AhBBX15	Ⅴ	4
Araip.F4CVW	AiBBX13	Ⅴ	2
Aradu.F08JS	AdBBX17	Ⅴ	1
Araip.E27FI	AiBBX17	Ⅴ	1
Arahy.K5EF2U	AhBBX37	Ⅴ	1
Arahy.RYFJ47	AhBBX16	Ⅴ	2
Arahy.RN4BKJ	AhBBX34	Ⅴ	2

## Sheet: Table S8
AdBBX1	G-box	CACGTC	526	532	-	Zea mays	Light responsiveness
AdBBX1	G-box	CACGTC	1737	1743	+	Zea mays	Light responsiveness
AdBBX1	G-box	CACGTG	1837	1843	-	Arabidopsis thaliana	Light responsiveness
AdBBX1	G-box	CACGAC	1842	1848	-	Zea mays	Light responsiveness
AdBBX1	P-box	CCTTTTG	1163	1170	+	Oryza sativa	Gibberellin-responsive element
AdBBX1	TGA-box	TGACGTAA	318	326	-	Glycine max	Auxin responsiveness
AdBBX1	TGACG-motif	TGACG	220	225	+	Hordeum vulgare	MeJA-responsiveness
AdBBX1	TGACG-motif	TGACG	321	326	-	Hordeum vulgare	MeJA-responsiveness
AdBBX1	TGACG-motif	TGACG	525	530	+	Hordeum vulgare	MeJA-responsiveness
AdBBX1	TGACG-motif	TGACG	1856	1861	-	Hordeum vulgare	MeJA-responsiveness
AdBBX1	AT1-motif	AATTATTTTTTATT	40	53	+	Solanum tuberosum	Light responsiveness
AdBBX1	O2-site	GATGA(C/T)(A/G)TG(A/G)	714	722	+	Zea mays	Zein metabolism regulation
AdBBX1	O2-site	GATGATGTGG	1391	1400	+	Zea mays	Zein metabolism regulation
AdBBX1	G-Box	CACGTG	1837	1843	-	Pisum sativum	Light responsiveness
AdBBX1	I-box	cCATATCCAAT	480	490	+	Flaveria trinervia	Light responsiveness
AdBBX1	ARE	AAACCA	953	959	+	Zea mays	Anaerobic induction
AdBBX1	ARE	AAACCA	1286	1292	-	Zea mays	Anaerobic induction
AdBBX1	ARE	AAACCA	1512	1518	+	Zea mays	Anaerobic induction
AdBBX1	circadian	CAAAGATATC	1789	1798	-	Lycopersicon esculentum	Circadian control
AdBBX1	Gap-box	CAAATGAA(A/G)A	212	221	-	Arabidopsis thaliana	Light responsiveness
AdBBX1	MRE	AACCTAA	893	900	+	Petroselinum crispum	MYB binding site involved in light responsiveness
AdBBX1	MRE	AACCTAA	937	944	+	Petroselinum crispum	MYB binding site involved in light responsiveness
AdBBX1	GATA-motif	GATAGGA	409	416	-	Arabidopsis thaliana	Light responsiveness
AdBBX1	ABRE	ACGTG	527	532	+	Arabidopsis thaliana	Abscisic acid responsiveness
AdBBX1	ABRE	ACGTG	1737	1742	-	Arabidopsis thaliana	Abscisic acid responsiveness
AdBBX1	ABRE	CGCACGTGTC	1835	1844	+	Hordeum vulgare	Abscisic acid responsiveness
AdBBX1	ABRE	CACGTG	1837	1843	-	Arabidopsis thaliana	Abscisic acid responsiveness
AdBBX1	ABRE	ACGTG	1838	1843	+	Arabidopsis thaliana	Abscisic acid responsiveness
AdBBX1	CGTCA-motif	CGTCA	220	225	-	Hordeum vulgare	MeJA-responsiveness
AdBBX1	CGTCA-motif	CGTCA	321	326	+	Hordeum vulgare	MeJA-responsiveness
AdBBX1	CGTCA-motif	CGTCA	525	530	-	Hordeum vulgare	MeJA-responsiveness
AdBBX1	CGTCA-motif	CGTCA	1856	1861	+	Hordeum vulgare	MeJA-responsiveness
AdBBX1	chs-CMA1a	TTACTTAA	361	369	+	Daucus carota	Light responsiveness
AdBBX1	GA-motif	ATAGATAA	102	110	-	Arabidopsis thaliana	Light responsiveness
AdBBX1	GA-motif	ATAGATAA	772	780	-	Arabidopsis thaliana	Light responsiveness
AdBBX1	ACE	CTAACGTATT	672	681	+	Petroselinum crispum	Light responsiveness
AdBBX2	ARE	AAACCA	154	160	-	Zea mays	Anaerobic induction
AdBBX2	ARE	AAACCA	230	236	-	Zea mays	Anaerobic induction
AdBBX2	AuxRR-core	GGTCCAT	1839	1846	-	Nicotiana tabacum	Auxin responsiveness
AdBBX2	GA-motif	ATAGATAA	1077	1085	+	Arabidopsis thaliana	Light responsiveness
AdBBX2	GA-motif	ATAGATAA	1218	1226	-	Arabidopsis thaliana	Light responsiveness
AdBBX2	GT1-motif	GGTTAA	452	458	+	Arabidopsis thaliana	Light responsiveness
AdBBX2	GT1-motif	GGTTAA	711	717	+	Arabidopsis thaliana	Light responsiveness
AdBBX2	TCA-element	CCATCTTTTT	1495	1504	-	Nicotiana tabacum	Salicylic acid responsiveness
AdBBX2	TCA-element	TCAGAAGAGG	1946	1955	+	Brassica oleracea	Salicylic acid responsiveness
AdBBX3	MBS	CAACTG	1647	1653	+	Arabidopsis thaliana	MYB binding site involved in drought-inducibility
AdBBX3	GCN4_motif	TGAGTCA	1175	1182	+	Oryza sativa	Endosperm expression
AdBBX3	P-box	CCTTTTG	1233	1240	+	Oryza sativa	Gibberellin-responsive element
AdBBX3	P-box	CCTTTTG	1945	1952	+	Oryza sativa	Gibberellin-responsive element
AdBBX3	AE-box	AGAAACTT	57	65	+	Arabidopsis thaliana	Light responsiveness
AdBBX3	G-Box	CACGTT	564	570	+	Pisum sativum	Light responsiveness
AdBBX3	I-box	AGATAAGG	1614	1622	-	Triticum aestivum	Light responsiveness
AdBBX3	TC-rich repeats	ATTCTCTAAC	32	41	-	Nicotiana tabacum	Defense and stress responsiveness
AdBBX3	TC-rich repeats	GTTTTCTTAC	1566	1575	+	Nicotiana tabacum	Defense and stress responsiveness
AdBBX3	ABRE	ACGTG	564	569	-	Arabidopsis thaliana	Abscisic acid responsiveness
AdBBX3	GATA-motif	AAGGATAAGG	96	105	-	Solanum tuberosum	Light responsiveness
AdBBX3	GATA-motif	AAGATAAGATT	477	487	+	Arabidopsis thaliana	Light responsiveness
AdBBX3	GATA-motif	GATAGGA	1274	1281	+	Arabidopsis thaliana	Light responsiveness
AdBBX3	CAT-box	GCCACT	1484	1490	-	Arabidopsis thaliana	Meristem expression
AdBBX3	TATC-box	TATCCCA	1061	1068	-	Oryza sativa	Gibberellin-responsive element
AdBBX3	TATC-box	TATCCCA	1788	1795	-	Oryza sativa	Gibberellin-responsive element
AdBBX3	TCA-element	CCATCTTTTT	407	416	+	Nicotiana tabacum	Salicylic acid responsiveness
AdBBX3	TCA-element	CCATCTTTTT	1018	1027	+	Nicotiana tabacum	Salicylic acid responsiveness
AdBBX3	TCA-element	TCAGAAGAGG	1184	1193	-	Brassica oleracea	Salicylic acid responsiveness
AdBBX3	TCA-element	CCATCTTTTT	1901	1910	+	Nicotiana tabacum	Salicylic acid responsiveness
AdBBX3	GT1-motif	GGTTAA	31	37	+	Arabidopsis thaliana	Light responsiveness
AdBBX3	GT1-motif	GTGTGTGAA	1627	1636	-	Solanum tuberosum	Light responsiveness
AdBBX4	ARE	AAACCA	786	792	+	Zea mays	Anaerobic induction
AdBBX4	ARE	AAACCA	1214	1220	+	Zea mays	Anaerobic induction
AdBBX4	Gap-box	CAAATGAA(A/G)A	826	835.5	-	Arabidopsis thaliana	Light responsiveness
AdBBX4	TGACG-motif	TGACG	462	467	+	Hordeum vulgare	MeJA-responsiveness
AdBBX4	O2-site	GATGA(C/T)(A/G)TG(A/G)	467	475	-	Zea mays	Zein metabolism regulation
AdBBX4	GARE-motif	TCTGTTG	131	138	+	Brassica oleracea	Gibberellin-responsive element
AdBBX4	TC-rich repeats	GTTTTCTTAC	1199	1208	+	Nicotiana tabacum	Defense and stress responsiveness
AdBBX4	CGTCA-motif	CGTCA	462	467	-	Hordeum vulgare	MeJA-responsiveness
AdBBX4	ATCT-motif	AATCTAATCC	1122	1131	+	Pisum sativum	Light responsiveness
AdBBX4	CAT-box	GCCACT	730	736	+	Arabidopsis thaliana	Meristem expression
AdBBX5	TCT-motif	TCTTAC	1962	1968	-	Arabidopsis thaliana	Light responsiveness
AdBBX5	GT1-motif	GGTTAA	89	95	-	Arabidopsis thaliana	Light responsiveness
AdBBX5	GT1-motif	GGTTAAT	1563	1570	-	Avena sativa	Light responsiveness
AdBBX5	GT1-motif	GGTTAA	1564	1570	-	Arabidopsis thaliana	Light responsiveness
AdBBX5	ABRE	AACCCGG	505	512	+	Arabidopsis thaliana	Abscisic acid responsiveness
AdBBX5	CGTCA-motif	CGTCA	540	545	-	Hordeum vulgare	MeJA-responsiveness
AdBBX5	CGTCA-motif	CGTCA	1697	1702	+	Hordeum vulgare	MeJA-responsiveness
AdBBX5	TATC-box	TATCCCA	1133	1140	+	Oryza sativa	Gibberellin-responsive element
AdBBX5	TGACG-motif	TGACG	540	545	+	Hordeum vulgare	MeJA-responsiveness
AdBBX5	TGACG-motif	TGACG	1697	1702	-	Hordeum vulgare	MeJA-responsiveness
AdBBX6	RY-element	CATGCATG	1106	1114	-	Helianthus annuus	Seed-specific regulation
AdBBX6	TCT-motif	TCTTAC	1221	1227	-	Arabidopsis thaliana	Light responsiveness
AdBBX6	TCT-motif	TCTTAC	1568	1574	+	Arabidopsis thaliana	Light responsiveness
AdBBX6	GT1-motif	GGTTAA	1124	1130	-	Arabidopsis thaliana	Light responsiveness
AdBBX6	TC-rich repeats	ATTCTCTAAC	866	875	-	Nicotiana tabacum	Defense and stress responsiveness
AdBBX6	CGTCA-motif	CGTCA	799	804	+	Hordeum vulgare	MeJA-responsiveness
AdBBX6	CGTCA-motif	CGTCA	1337	1342	-	Hordeum vulgare	MeJA-responsiveness
AdBBX6	TCA-element	CCATCTTTTT	785	794	+	Nicotiana tabacum	Salicylic acid responsiveness
AdBBX6	TGA-element	AACGAC	581	587	-	Brassica oleracea	Auxin responsiveness
AdBBX6	ARE	AAACCA	1362	1368	-	Zea mays	Anaerobic induction
AdBBX6	G-Box	TCCACATGGCA	715	725	+	Triticum aestivum	Light responsiveness
AdBBX6	TGACG-motif	TGACG	799	804	-	Hordeum vulgare	MeJA-responsiveness
AdBBX6	TGACG-motif	TGACG	1337	1342	+	Hordeum vulgare	MeJA-responsiveness
AdBBX6	GCN4_motif	TGAGTCA	1388	1395	+	Oryza sativa	Endosperm expression
AdBBX6	GTGGC-motif	CATCGTGTGGC	932	942	+	Arabidopsis thaliana	Light responsiveness
AdBBX7	AT1-motif	AATTATTTTTTATT	1066	1079	-	Solanum tuberosum	Light responsiveness
AdBBX7	G-box	tgACACGTGGCA	1751	1762	-	Lycopersicon esculentum	Light responsiveness
AdBBX7	G-box	ACACGTGGC	1752	1761	-	Brassica napus	Light responsiveness
AdBBX7	G-box	ACACGTG(G/t)CACC	1753	1763.5	+	Lycopersicon esculentum	Light responsiveness
AdBBX7	G-box	CACGTG	1754	1760	-	Arabidopsis thaliana	Light responsiveness
AdBBX7	ARE	AAACCA	1791	1797	+	Zea mays	Anaerobic induction
AdBBX7	G-Box	CACGTT	196	202	-	Pisum sativum	Light responsiveness
AdBBX7	G-Box	CACGTG	1754	1760	-	Pisum sativum	Light responsiveness
AdBBX7	ABRE	ACGTG	197	202	+	Arabidopsis thaliana	Abscisic acid responsiveness
AdBBX7	ABRE	GCAACGTGTC	1752	1761	+	Hordeum vulgare	Abscisic acid responsiveness
AdBBX7	ABRE	CACGTG	1754	1760	-	Arabidopsis thaliana	Abscisic acid responsiveness
AdBBX7	ABRE	ACGTG	1755	1760	+	Arabidopsis thaliana	Abscisic acid responsiveness
AdBBX7	MRE	AACCTAA	1130	1137	+	Petroselinum crispum	MYB binding site involved in light responsiveness
AdBBX7	MRE	AACCTAA	1547	1554	+	Petroselinum crispum	MYB binding site involved in light responsiveness
AdBBX7	LTR	CCGAAA	660	666	-	Hordeum vulgare	Low-temperature responsiveness
AdBBX7	CAT-box	GCCACT	1047	1053	+	Arabidopsis thaliana	Meristem expression
AdBBX7	GATA-motif	AAGGATAAGG	1620	1629	+	Solanum tuberosum	Light responsiveness
AdBBX7	GT1-motif	GTGTGTGAA	1974	1983	-	Solanum tuberosum	Light responsiveness
AdBBX7	GA-motif	ATAGATAA	353	361	+	Arabidopsis thaliana	Light responsiveness
AdBBX8	MBS	CAACTG	83	89	-	Arabidopsis thaliana	MYB binding site involved in drought-inducibility
AdBBX8	MBS	CAACTG	1548	1554	+	Arabidopsis thaliana	MYB binding site involved in drought-inducibility
AdBBX8	TGACG-motif	TGACG	102	107	-	Hordeum vulgare	MeJA-responsiveness
AdBBX8	ARE	AAACCA	214	220	+	Zea mays	Anaerobic induction
AdBBX8	ARE	AAACCA	1365	1371	+	Zea mays	Anaerobic induction
AdBBX8	ARE	AAACCA	1873	1879	+	Zea mays	Anaerobic induction
AdBBX8	TGA-element	AACGAC	1915	1921	+	Brassica oleracea	Auxin responsiveness
AdBBX8	AE-box	AGAAACAA	1485	1493	+	Arabidopsis thaliana	Light responsiveness
AdBBX8	GATA-motif	AAGGATAAGG	228	237	-	Solanum tuberosum	Light responsiveness
AdBBX8	GATA-motif	GATAGGG	456	463	-	Pisum sativum	Light responsiveness
AdBBX8	LTR	CCGAAA	374	380	+	Hordeum vulgare	Low-temperature responsiveness
AdBBX8	CGTCA-motif	CGTCA	102	107	+	Hordeum vulgare	MeJA-responsiveness
AdBBX8	chs-CMA1a	TTACTTAA	797	805	+	Daucus carota	Light responsiveness
AdBBX8	GA-motif	ATAGATAA	805	813	+	Arabidopsis thaliana	Light responsiveness
AdBBX8	GT1-motif	GGTTAA	955	961	+	Arabidopsis thaliana	Light responsiveness
AdBBX8	GT1-motif	GGTTAA	957	963	-	Arabidopsis thaliana	Light responsiveness
AdBBX8	GT1-motif	GGTTAA	1384	1390	+	Arabidopsis thaliana	Light responsiveness
AdBBX8	GARE-motif	TCTGTTG	1947	1954	+	Brassica oleracea	Gibberellin-responsive element
AdBBX8	TCT-motif	TCTTAC	1359	1365	+	Arabidopsis thaliana	Light responsiveness
AdBBX9	ARE	AAACCA	27	33	+	Zea mays	Anaerobic induction
AdBBX9	ARE	AAACCA	400	406	+	Zea mays	Anaerobic induction
AdBBX9	ARE	AAACCA	813	819	-	Zea mays	Anaerobic induction
AdBBX9	I-box	gGATAAGGTG	1984	1993	+	Zea mays	Light responsiveness
AdBBX9	G-box	TAACACGTAG	60	69	+	Brassica oleracea	Light responsiveness
AdBBX9	G-box	TACGTG	63	69	-	Arabidopsis thaliana	Light responsiveness
AdBBX9	AuxRR-core	GGTCCAT	1162	1169	+	Nicotiana tabacum	Auxin responsiveness
AdBBX9	TGACG-motif	TGACG	674	679	-	Hordeum vulgare	MeJA-responsiveness
AdBBX9	GT1-motif	GGTTAA	1191	1197	-	Arabidopsis thaliana	Light responsiveness
AdBBX9	CAT-box	GCCACT	102	108	+	Arabidopsis thaliana	Meristem expression
AdBBX9	TC-rich repeats	GTTTTCTTAC	40	49	-	Nicotiana tabacum	Defense and stress responsiveness
AdBBX9	CGTCA-motif	CGTCA	674	679	+	Hordeum vulgare	MeJA-responsiveness
AdBBX9	ABRE	ACGTG	63	68	-	Arabidopsis thaliana	Abscisic acid responsiveness
AdBBX10	TCT-motif	TCTTAC	1145	1151	-	Arabidopsis thaliana	Light responsiveness
AdBBX10	G-Box	CACGTT	962	968	-	Pisum sativum	Light responsiveness
AdBBX10	I-box	GTATAAGGCC	446	455	-	Larix laricina	Light responsiveness
AdBBX10	ARE	AAACCA	559	565	-	Zea mays	Anaerobic induction
AdBBX10	ARE	AAACCA	647	653	-	Zea mays	Anaerobic induction
AdBBX10	ARE	AAACCA	1611	1617	-	Zea mays	Anaerobic induction
AdBBX10	ABRE	ACGTG	963	968	+	Arabidopsis thaliana	Abscisic acid responsiveness
AdBBX10	CGTCA-motif	CGTCA	823	828	+	Hordeum vulgare	MeJA-responsiveness
AdBBX10	CGTCA-motif	CGTCA	1329	1334	+	Hordeum vulgare	MeJA-responsiveness
AdBBX10	TGACG-motif	TGACG	823	828	-	Hordeum vulgare	MeJA-responsiveness
AdBBX10	TGACG-motif	TGACG	1329	1334	-	Hordeum vulgare	MeJA-responsiveness
AdBBX10	AT1-motif	AATTATTTTTTATT	1376	1389	-	Solanum tuberosum	Light responsiveness
AdBBX10	TC-rich repeats	GTTTTCTTAC	561	570	+	Nicotiana tabacum	Defense and stress responsiveness
AdBBX10	TC-rich repeats	ATTCTCTAAC	866	875	-	Nicotiana tabacum	Defense and stress responsiveness
AdBBX10	TGA-box	TGACGTAA	1326	1334	-	Glycine max	Auxin responsiveness
AdBBX11	AT1-motif	AATTATTTTTTATT	525	538	-	Solanum tuberosum	Light responsiveness
AdBBX11	G-box	CACGTG	1423	1429	-	Arabidopsis thaliana	Light responsiveness
AdBBX11	AE-box	AGAAACAA	1120	1128	-	Arabidopsis thaliana	Light responsiveness
AdBBX11	circadian	CAAAGATATC	1676	1685	+	Lycopersicon esculentum	Circadian control
AdBBX11	TGA-element	AACGAC	965	971	+	Brassica oleracea	Auxin responsiveness
AdBBX11	ARE	AAACCA	808	814	+	Zea mays	Anaerobic induction
AdBBX11	G-Box	CACGTT	753	759	-	Pisum sativum	Light responsiveness
AdBBX11	G-Box	CACGTG	1423	1429	-	Pisum sativum	Light responsiveness
AdBBX11	ABRE	ACGTG	754	759	+	Arabidopsis thaliana	Abscisic acid responsiveness
AdBBX11	ABRE	CACGTG	1423	1429	-	Arabidopsis thaliana	Abscisic acid responsiveness
AdBBX11	ABRE	ACGTG	1424	1429	+	Arabidopsis thaliana	Abscisic acid responsiveness
AdBBX11	GATA-motif	GATAGGG	455	462	-	Pisum sativum	Light responsiveness
AdBBX11	TCT-motif	TCTTAC	1843	1849	+	Arabidopsis thaliana	Light responsiveness
AdBBX11	GT1-motif	GGTTAA	407	413	-	Arabidopsis thaliana	Light responsiveness
AdBBX12	ARE	AAACCA	728	734	-	Zea mays	Anaerobic induction
AdBBX12	circadian	CAAAGATATC	1678	1687	+	Lycopersicon esculentum	Circadian control
AdBBX12	TGA-element	AACGAC	147	153	+	Brassica oleracea	Auxin responsiveness
AdBBX12	GCN4_motif	TGAGTCA	1566	1573	-	Oryza sativa	Endosperm expression
AdBBX12	AT1-motif	AATTATTTTTTATT	1170	1183	-	Solanum tuberosum	Light responsiveness
AdBBX12	AT1-motif	AATTATTTTTTATT	1176	1189	+	Solanum tuberosum	Light responsiveness
AdBBX12	TGACG-motif	TGACG	318	323	-	Hordeum vulgare	MeJA-responsiveness
AdBBX12	TGACG-motif	TGACG	838	843	+	Hordeum vulgare	MeJA-responsiveness
AdBBX12	TGACG-motif	TGACG	1670	1675	+	Hordeum vulgare	MeJA-responsiveness
AdBBX12	GT1-motif	GGTTAA	1056	1062	-	Arabidopsis thaliana	Light responsiveness
AdBBX12	GT1-motif	GGTTAA	1390	1396	+	Arabidopsis thaliana	Light responsiveness
AdBBX12	TCCC-motif	TCTCCCT	156	163	-	Spinacia oleracea	Light responsiveness
AdBBX12	CAT-box	GCCACT	424	430	+	Arabidopsis thaliana	Meristem expression
AdBBX12	CGTCA-motif	CGTCA	318	323	+	Hordeum vulgare	MeJA-responsiveness
AdBBX12	CGTCA-motif	CGTCA	838	843	-	Hordeum vulgare	MeJA-responsiveness
AdBBX12	CGTCA-motif	CGTCA	1670	1675	-	Hordeum vulgare	MeJA-responsiveness
AdBBX12	chs-CMA1a	TTACTTAA	64	72	+	Daucus carota	Light responsiveness
AdBBX12	ABRE	GCCGCGTGGC	280	289	+	Oryza sativa	Abscisic acid responsiveness
AdBBX12	ABRE	GCCGCGTGGC	351	360	+	Oryza sativa	Abscisic acid responsiveness
AdBBX13	ABRE	ACGTG	64	69	-	Arabidopsis thaliana	Abscisic acid responsiveness
AdBBX13	ABRE	ACGTG	163	168	-	Arabidopsis thaliana	Abscisic acid responsiveness
AdBBX13	ABRE	ACGTG	537	542	+	Arabidopsis thaliana	Abscisic acid responsiveness
AdBBX13	ABRE	GACACGTGGC	1907	1916	-	Triticum aestivum	Abscisic acid responsiveness
AdBBX13	ABRE	CACGTG	1909	1915	-	Arabidopsis thaliana	Abscisic acid responsiveness
AdBBX13	ABRE	ACGTG	1910	1915	+	Arabidopsis thaliana	Abscisic acid responsiveness
AdBBX13	TC-rich repeats	ATTCTCTAAC	1618	1627	+	Nicotiana tabacum	Defense and stress responsiveness
AdBBX13	TC-rich repeats	GTTTTCTTAC	1828	1837	+	Nicotiana tabacum	Defense and stress responsiveness
AdBBX13	CGTCA-motif	CGTCA	362	367	-	Hordeum vulgare	MeJA-responsiveness
AdBBX13	CGTCA-motif	CGTCA	493	498	-	Hordeum vulgare	MeJA-responsiveness
AdBBX13	MRE	AACCTAA	1128	1135	-	Petroselinum crispum	MYB binding site involved in light responsiveness
AdBBX13	GATA-motif	AAGATAAGATT	1430	1440	+	Arabidopsis thaliana	Light responsiveness
AdBBX13	TCCC-motif	TCTCCCT	1877	1884	+	Spinacia oleracea	Light responsiveness
AdBBX13	TCT-motif	TCTTAC	1832	1838	+	Arabidopsis thaliana	Light responsiveness
AdBBX13	GA-motif	ATAGATAA	1447	1455	-	Arabidopsis thaliana	Light responsiveness
AdBBX13	TGACG-motif	TGACG	362	367	+	Hordeum vulgare	MeJA-responsiveness
AdBBX13	TGACG-motif	TGACG	493	498	+	Hordeum vulgare	MeJA-responsiveness
AdBBX13	G-box	TACGTG	64	70	-	Arabidopsis thaliana	Light responsiveness
AdBBX13	G-box	TACGTG	163	169	-	Arabidopsis thaliana	Light responsiveness
AdBBX13	G-box	TACGTG	536	542	+	Arabidopsis thaliana	Light responsiveness
AdBBX13	G-box	CACGAC	1887	1893	+	Zea mays	Light responsiveness
AdBBX13	G-box	ACACGTG(G/t)CACC	1904	1914.5	-	Lycopersicon esculentum	Light responsiveness
AdBBX13	G-box	GCCACGTGGA	1907	1916	+	Arabidopsis thaliana	Light responsiveness
AdBBX13	G-box	CACGTG	1909	1915	-	Arabidopsis thaliana	Light responsiveness
AdBBX13	AE-box	AGAAACAA	1784	1792	+	Arabidopsis thaliana	Light responsiveness
AdBBX13	3-AF1 binding site	TAAGAGAGGAA	371	381	+	Solanum tuberosum	Light responsiveness
AdBBX13	circadian	CAAAGATATC	1183	1192	-	Lycopersicon esculentum	Circadian control
AdBBX13	circadian	CAAAGATATC	1935	1944	+	Lycopersicon esculentum	Circadian control
AdBBX13	ARE	AAACCA	1850	1856	+	Zea mays	Anaerobic induction
AdBBX13	G-Box	CACGTG	1909	1915	-	Pisum sativum	Light responsiveness
AdBBX14	GA-motif	ATAGATAA	1148	1156	+	Arabidopsis thaliana	Light responsiveness
AdBBX14	GT1-motif	GGTTAAT	393	400	+	Avena sativa	Light responsiveness
AdBBX14	GT1-motif	GGTTAA	756	762	+	Arabidopsis thaliana	Light responsiveness
AdBBX14	GT1-motif	GGTTAA	839	845	+	Arabidopsis thaliana	Light responsiveness
AdBBX14	GT1-motif	GGTTAA	987	993	+	Arabidopsis thaliana	Light responsiveness
AdBBX14	GT1-motif	GGTTAA	1095	1101	-	Arabidopsis thaliana	Light responsiveness
AdBBX14	GT1-motif	GGTTAA	1175	1181	-	Arabidopsis thaliana	Light responsiveness
AdBBX14	GT1-motif	GGTTAA	1323	1329	+	Arabidopsis thaliana	Light responsiveness
AdBBX14	TCT-motif	TCTTAC	625	631	+	Arabidopsis thaliana	Light responsiveness
AdBBX14	TCA-element	CCATCTTTTT	1373	1382	+	Nicotiana tabacum	Salicylic acid responsiveness
AdBBX14	GATA-motif	GATAGGA	403	410	-	Arabidopsis thaliana	Light responsiveness
AdBBX14	LTR	CCGAAA	961	967	-	Hordeum vulgare	Low-temperature responsiveness
AdBBX14	LTR	CCGAAA	1100	1106	+	Hordeum vulgare	Low-temperature responsiveness
AdBBX14	CGTCA-motif	CGTCA	389	394	-	Hordeum vulgare	MeJA-responsiveness
AdBBX14	CGTCA-motif	CGTCA	1186	1191	-	Hordeum vulgare	MeJA-responsiveness
AdBBX14	chs-CMA1a	TTACTTAA	1531	1539	-	Daucus carota	Light responsiveness
AdBBX14	ABRE	AACCCGG	728	735	+	Arabidopsis thaliana	Abscisic acid responsiveness
AdBBX14	ABRE	ACGTG	1992	1997	+	Arabidopsis thaliana	Abscisic acid responsiveness
AdBBX14	G-Box	CACGTT	1991	1997	-	Pisum sativum	Light responsiveness
AdBBX14	TGA-element	AACGAC	1575	1581	+	Brassica oleracea	Auxin responsiveness
AdBBX14	AE-box	AGAAACTT	1816	1824	+	Arabidopsis thaliana	Light responsiveness
AdBBX14	TGACG-motif	TGACG	389	394	+	Hordeum vulgare	MeJA-responsiveness
AdBBX14	TGACG-motif	TGACG	1186	1191	+	Hordeum vulgare	MeJA-responsiveness
AdBBX14	AT1-motif	AATTATTTTTTATT	857	870	+	Solanum tuberosum	Light responsiveness
AdBBX15	TGA-element	AACGAC	1799	1805	+	Brassica oleracea	Auxin responsiveness
AdBBX15	G-Box	CACGTG	478	484	+	Pisum sativum	Light responsiveness
AdBBX15	G-Box	CACGTG	1336	1342	-	Pisum sativum	Light responsiveness
AdBBX15	G-Box	CACGTT	1344	1350	+	Pisum sativum	Light responsiveness
AdBBX15	AT1-motif	AATTATTTTTTATT	1175	1188	+	Solanum tuberosum	Light responsiveness
AdBBX15	TGACG-motif	TGACG	439	444	+	Hordeum vulgare	MeJA-responsiveness
AdBBX15	TGACG-motif	TGACG	456	461	+	Hordeum vulgare	MeJA-responsiveness
AdBBX15	TGACG-motif	TGACG	612	617	+	Hordeum vulgare	MeJA-responsiveness
AdBBX15	TGACG-motif	TGACG	1993	1998	+	Hordeum vulgare	MeJA-responsiveness
AdBBX15	ABRE	ACGTG	1	6	+	Arabidopsis thaliana	Abscisic acid responsiveness
AdBBX15	ABRE	ACGTG	441	446	+	Arabidopsis thaliana	Abscisic acid responsiveness
AdBBX15	ABRE	CACGTG	478	484	+	Arabidopsis thaliana	Abscisic acid responsiveness
AdBBX15	ABRE	ACGTG	479	484	+	Arabidopsis thaliana	Abscisic acid responsiveness
AdBBX15	ABRE	ACGTG	786	791	-	Arabidopsis thaliana	Abscisic acid responsiveness
AdBBX15	ABRE	TACGTGTC	1298	1306	+	Oryza sativa	Abscisic acid responsiveness
AdBBX15	ABRE	ACGTG	1299	1304	+	Arabidopsis thaliana	Abscisic acid responsiveness
AdBBX15	ABRE	GACACGTGGC	1334	1343	-	Triticum aestivum	Abscisic acid responsiveness
AdBBX15	ABRE	CACGTG	1336	1342	-	Arabidopsis thaliana	Abscisic acid responsiveness
AdBBX15	ABRE	ACGTG	1337	1342	+	Arabidopsis thaliana	Abscisic acid responsiveness
AdBBX15	ABRE	ACGTG	1344	1349	-	Arabidopsis thaliana	Abscisic acid responsiveness
AdBBX15	GATA-motif	AAGGATAAGG	989	998	+	Solanum tuberosum	Light responsiveness
AdBBX15	MRE	AACCTAA	1151	1158	+	Petroselinum crispum	MYB binding site involved in light responsiveness
AdBBX15	ARE	AAACCA	62	68	+	Zea mays	Anaerobic induction
AdBBX15	ARE	AAACCA	540	546	+	Zea mays	Anaerobic induction
AdBBX15	ARE	AAACCA	1677	1683	-	Zea mays	Anaerobic induction
AdBBX15	O2-site	GATGATGTGG	219	228	-	Zea mays	Zein metabolism regulation
AdBBX15	O2-site	GTTGACGTGA	437	446	+	Zea mays	Zein metabolism regulation
AdBBX15	O2-site	GATGATGTGG	1093	1102	-	Zea mays	Zein metabolism regulation
AdBBX15	O2-site	GATGA(C/T)(A/G)TG(A/G)	1433	1441	+	Zea mays	Zein metabolism regulation
AdBBX15	G-box	CACGTC	440	446	-	Zea mays	Light responsiveness
AdBBX15	G-box	GCCACGTGGA	476	485	+	Arabidopsis thaliana	Light responsiveness
AdBBX15	G-box	CACGTG	478	484	+	Arabidopsis thaliana	Light responsiveness
AdBBX15	G-box	TAACACGTAG	783	792	+	Brassica oleracea	Light responsiveness
AdBBX15	G-box	TACGTG	786	792	-	Arabidopsis thaliana	Light responsiveness
AdBBX15	G-box	TACGTG	1298	1304	+	Arabidopsis thaliana	Light responsiveness
AdBBX15	G-box	CACGTG	1336	1342	-	Arabidopsis thaliana	Light responsiveness
AdBBX15	P-box	CCTTTTG	960	967	+	Oryza sativa	Gibberellin-responsive element
AdBBX15	P-box	CCTTTTG	1030	1037	-	Oryza sativa	Gibberellin-responsive element
AdBBX15	ACE	GACACGTATG	1296	1305	-	Petroselinum crispum	Light responsiveness
AdBBX15	TCT-motif	TCTTAC	307	313	-	Arabidopsis thaliana	Light responsiveness
AdBBX15	TCT-motif	TCTTAC	1070	1076	-	Arabidopsis thaliana	Light responsiveness
AdBBX15	GT1-motif	GGTTAAT	214	221	-	Avena sativa	Light responsiveness
AdBBX15	GT1-motif	GGTTAA	215	221	-	Arabidopsis thaliana	Light responsiveness
AdBBX15	GT1-motif	GGTTAA	1331	1337	-	Arabidopsis thaliana	Light responsiveness
AdBBX15	TC-rich repeats	GTTTTCTTAC	1123	1132	+	Nicotiana tabacum	Defense and stress responsiveness
AdBBX15	chs-CMA1a	TTACTTAA	1066	1074	-	Daucus carota	Light responsiveness
AdBBX15	CGTCA-motif	CGTCA	439	444	-	Hordeum vulgare	MeJA-responsiveness
AdBBX15	CGTCA-motif	CGTCA	456	461	-	Hordeum vulgare	MeJA-responsiveness
AdBBX15	CGTCA-motif	CGTCA	612	617	-	Hordeum vulgare	MeJA-responsiveness
AdBBX15	CGTCA-motif	CGTCA	1993	1998	-	Hordeum vulgare	MeJA-responsiveness
AdBBX15	LTR	CCGAAA	575	581	-	Hordeum vulgare	Low-temperature responsiveness
AdBBX16	LTR	CCGAAA	1658	1664	+	Hordeum vulgare	Low-temperature responsiveness
AdBBX16	TC-rich repeats	GTTTTCTTAC	665	674	-	Nicotiana tabacum	Defense and stress responsiveness
AdBBX16	CGTCA-motif	CGTCA	264	269	-	Hordeum vulgare	MeJA-responsiveness
AdBBX16	TCA-element	CCATCTTTTT	764	773	-	Nicotiana tabacum	Salicylic acid responsiveness
AdBBX16	TCCC-motif	TCTCCCT	1056	1063	-	Spinacia oleracea	Light responsiveness
AdBBX16	TCCC-motif	TCTCCCT	1139	1146	-	Spinacia oleracea	Light responsiveness
AdBBX16	GT1-motif	GGTTAA	1957	1963	+	Arabidopsis thaliana	Light responsiveness
AdBBX16	TGA-box	TGACGTAA	264	272	+	Glycine max	Auxin responsiveness
AdBBX16	MBS	CAACTG	701	707	+	Arabidopsis thaliana	MYB binding site involved in drought-inducibility
AdBBX16	TGACG-motif	TGACG	264	269	+	Hordeum vulgare	MeJA-responsiveness
AdBBX16	GTGGC-motif	CATCGTGTGGC	1155	1165	-	Arabidopsis thaliana	Light responsiveness
AdBBX16	G-box	CACGAC	108	114	+	Zea mays	Light responsiveness
AdBBX16	chs-CMA2a	TCACTTGA	357	365	-	Petroselinum crispum	Light responsiveness
AdBBX16	AE-box	AGAAACAA	160	168	+	Arabidopsis thaliana	Light responsiveness
AdBBX16	ARE	AAACCA	1445	1451	-	Zea mays	Anaerobic induction
AdBBX16	ARE	AAACCA	1943	1949	+	Zea mays	Anaerobic induction
AdBBX16	ARE	AAACCA	1981	1987	+	Zea mays	Anaerobic induction
AdBBX16	I-box	gGATAAGGTG	794	803	-	Zea mays	Light responsiveness
AdBBX16	I-box	AGATAAGG	1740	1748	+	Triticum aestivum	Light responsiveness
AdBBX16	CAG-motif	GAAAGGCAGAC	645	655	+	Arabidopsis thaliana	Light responsiveness
AdBBX17	circadian	CAAAGATATC	148	157	-	Lycopersicon esculentum	Circadian control
AdBBX17	ARE	AAACCA	115	121	+	Zea mays	Anaerobic induction
AdBBX17	ARE	AAACCA	216	222	+	Zea mays	Anaerobic induction
AdBBX17	ARE	AAACCA	222	228	+	Zea mays	Anaerobic induction
AdBBX17	ARE	AAACCA	1229	1235	-	Zea mays	Anaerobic induction
AdBBX17	I-box	gGATAAGGTG	347	356	-	Zea mays	Light responsiveness
AdBBX17	I-box	AAGATAAGGCT	1461	1471	+	Gossypium hirsutum	Light responsiveness
AdBBX17	G-Box	CACGTG	260	266	+	Pisum sativum	Light responsiveness
AdBBX17	G-Box	CACGTT	530	536	-	Pisum sativum	Light responsiveness
AdBBX17	AE-box	AGAAACAA	595	603	+	Arabidopsis thaliana	Light responsiveness
AdBBX17	G-box	ACACGTGT	259	267	+	Brassica napus	Light responsiveness
AdBBX17	G-box	CACGTG	260	266	+	Arabidopsis thaliana	Light responsiveness
AdBBX17	MBS	CAACTG	489	495	-	Arabidopsis thaliana	MYB binding site involved in drought-inducibility
AdBBX17	Sp1	GGGCGG	1571	1577	-	Oryza sativa	Light responsiveness
AdBBX17	TCT-motif	TCTTAC	327	333	-	Arabidopsis thaliana	Light responsiveness
AdBBX17	TCA-element	CCATCTTTTT	1762	1772	+	Nicotiana tabacum	Salicylic acid responsiveness
AdBBX17	TC-rich repeats	ATTCTCTAAC	1349	1358	-	Nicotiana tabacum	Defense and stress responsiveness
AdBBX17	ABRE	GACACGTGGC	258	267	+	Triticum aestivum	Abscisic acid responsiveness
AdBBX17	ABRE	CACGTG	260	266	+	Arabidopsis thaliana	Abscisic acid responsiveness
AdBBX17	ABRE	ACGTG	261	266	+	Arabidopsis thaliana	Abscisic acid responsiveness
AdBBX17	ABRE	ACGTG	531	536	+	Arabidopsis thaliana	Abscisic acid responsiveness
AdBBX17	MRE	AACCTAA	1206	1213	-	Petroselinum crispum	MYB binding site involved in light responsiveness
AdBBX17	CAT-box	GCCACT	1976	1982	-	Arabidopsis thaliana	Meristem expression
AdBBX18	TGA-element	AACGAC	1729	1735	+	Brassica oleracea	Auxin responsiveness
AdBBX18	I-box	cGATAAGGCG	125	134	-	Zea mays	Light responsiveness
AdBBX18	I-box	AAGATAAGGCT	869	879	-	Gossypium hirsutum	Light responsiveness
AdBBX18	TGACG-motif	TGACG	1871	1876	-	Hordeum vulgare	MeJA-responsiveness
AdBBX18	MBS	CAACTG	1734	1740	-	Arabidopsis thaliana	MYB binding site involved in drought-inducibility
AdBBX18	Sp1	GGGCGG	837	843	-	Oryza sativa	Light responsiveness
AdBBX18	G-box	tcCACGTGTCACT	1865	1877	+	Glycine max	Light responsiveness
AdBBX18	GT1-motif	GGTTAA	878	884	-	Arabidopsis thaliana	Light responsiveness
AdBBX18	GT1-motif	GGTTAAT	902	909	+	Avena sativa	Light responsiveness
AdBBX18	GT1-motif	GGTTAAT	1795	1802	-	Avena sativa	Light responsiveness
AdBBX18	GT1-motif	GGTTAA	1796	1802	-	Arabidopsis thaliana	Light responsiveness
AdBBX18	ABRE	AACCCGG	149	156	+	Arabidopsis thaliana	Abscisic acid responsiveness
AdBBX18	CGTCA-motif	CGTCA	1871	1876	+	Hordeum vulgare	MeJA-responsiveness
AdBBX18	LTR	CCGAAA	58	64	+	Hordeum vulgare	Low-temperature responsiveness
AdBBX18	LTR	CCGAAA	1499	1505	-	Hordeum vulgare	Low-temperature responsiveness
AdBBX18	GATA-motif	AAGGATAAGG	718	727	+	Solanum tuberosum	Light responsiveness
AdBBX18	TCA-element	TCAGAAGAGG	196	205	-	Brassica oleracea	Salicylic acid responsiveness
AdBBX19	GARE-motif	TCTGTTG	1990	1997	-	Brassica oleracea	Gibberellin-responsive element
AdBBX19	GA-motif	ATAGATAA	1498	1506	-	Arabidopsis thaliana	Light responsiveness
AdBBX19	CGTCA-motif	CGTCA	1846	1851	+	Hordeum vulgare	MeJA-responsiveness
AdBBX19	ABRE	GCCGCGTGGC	1782	1791	-	Oryza sativa	Abscisic acid responsiveness
AdBBX19	ABRE	CACGTG	1784	1790	-	Arabidopsis thaliana	Abscisic acid responsiveness
AdBBX19	ABRE	ACGTG	1785	1790	+	Arabidopsis thaliana	Abscisic acid responsiveness
AdBBX19	Box II	CCACGTGGC	1782	1791	-	Petroselinum crispum	Light responsiveness
AdBBX19	Box II	CCACGTGGC	1783	1792	+	Petroselinum crispum	Light responsiveness
AdBBX19	TCA-element	CCATCTTTTT	119	128	+	Nicotiana tabacum	Salicylic acid responsiveness
AdBBX19	chs-CMA2a	TCACTTGA	110	118	+	Petroselinum crispum	Light responsiveness
AdBBX19	G-Box	CACGTG	1784	1790	-	Pisum sativum	Light responsiveness
AdBBX19	ARE	AAACCA	128	134	-	Zea mays	Anaerobic induction
AdBBX19	ARE	AAACCA	526	532	-	Zea mays	Anaerobic induction
AdBBX19	ARE	AAACCA	923	929	-	Zea mays	Anaerobic induction
AdBBX19	ARE	AAACCA	946	952	-	Zea mays	Anaerobic induction
AdBBX19	ARE	AAACCA	1132	1138	+	Zea mays	Anaerobic induction
AdBBX19	ARE	AAACCA	1369	1375	-	Zea mays	Anaerobic induction
AdBBX19	ARE	AAACCA	1928	1934	+	Zea mays	Anaerobic induction
AdBBX19	TGACG-motif	TGACG	1846	1851	-	Hordeum vulgare	MeJA-responsiveness
AdBBX19	Sp1	GGGCGG	1791	1797	-	Oryza sativa	Light responsiveness
AdBBX19	MBS	CAACTG	379	385	-	Arabidopsis thaliana	MYB binding site involved in drought-inducibility
AdBBX19	G-box	CACGAC	331	337	-	Zea mays	Light responsiveness
AdBBX19	G-box	CACGAC	522	528	-	Zea mays	Light responsiveness
AdBBX19	G-box	GCCACGTGGA	1782	1791	-	Arabidopsis thaliana	Light responsiveness
AdBBX19	G-box	CACGTG	1784	1790	-	Arabidopsis thaliana	Light responsiveness
AdBBX19	P-box	CCTTTTG	173	180	+	Oryza sativa	Gibberellin-responsive element
AiBBX1	chs-CMA1a	TTACTTAA	692	700	+	Daucus carota	Light responsiveness
AiBBX1	chs-CMA1a	TTACTTAA	700	708	+	Daucus carota	Light responsiveness
AiBBX1	TC-rich repeats	GTTTTCTTAC	394	403	+	Nicotiana tabacum	Defense and stress responsiveness
AiBBX1	CGTCA-motif	CGTCA	669	674	+	Hordeum vulgare	MeJA-responsiveness
AiBBX1	CGTCA-motif	CGTCA	871	876	-	Hordeum vulgare	MeJA-responsiveness
AiBBX1	ABRE	ACGTG	873	878	+	Arabidopsis thaliana	Abscisic acid responsiveness
AiBBX1	GATA-motif	GATAGGA	752	759	-	Arabidopsis thaliana	Light responsiveness
AiBBX1	MRE	AACCTAA	1237	1244	+	Petroselinum crispum	MYB binding site involved in light responsiveness
AiBBX1	MRE	AACCTAA	1281	1288	+	Petroselinum crispum	MYB binding site involved in light responsiveness
AiBBX1	O2-site	GATGA(C/T)(A/G)TG(A/G)	1062	1070	+	Zea mays	Zein metabolism regulation
AiBBX1	O2-site	GATGATGTGG	1744	1753	+	Zea mays	Zein metabolism regulation
AiBBX1	TGACG-motif	TGACG	669	674	-	Hordeum vulgare	MeJA-responsiveness
AiBBX1	TGACG-motif	TGACG	871	876	+	Hordeum vulgare	MeJA-responsiveness
AiBBX1	TGA-box	TGACGTAA	666	674	-	Glycine max	Auxin responsiveness
AiBBX1	MBS	CAACTG	1032	1038	-	Arabidopsis thaliana	MYB binding site involved in drought-inducibility
AiBBX1	G-box	CACGTC	872	878	-	Zea mays	Light responsiveness
AiBBX1	P-box	CCTTTTG	1512	1519	+	Oryza sativa	Gibberellin-responsive element
AiBBX1	ARE	AAACCA	326	332	-	Zea mays	Anaerobic induction
AiBBX1	ARE	AAACCA	1297	1303	+	Zea mays	Anaerobic induction
AiBBX1	ARE	AAACCA	1639	1645	-	Zea mays	Anaerobic induction
AiBBX1	I-box	cCATATCCAAT	823	833	+	Flaveria trinervia	Light responsiveness
AiBBX2	3-AF1 binding site	TAAGAGAGGAA	457	467	+	Solanum tuberosum	Light responsiveness
AiBBX2	ARE	AAACCA	29	35	-	Zea mays	Anaerobic induction
AiBBX2	ARE	AAACCA	1744	1750	-	Zea mays	Anaerobic induction
AiBBX2	I-box	AGATAAGG	1611	1619	-	Triticum aestivum	Light responsiveness
AiBBX2	P-box	CCTTTTG	1944	1951	+	Oryza sativa	Gibberellin-responsive element
AiBBX2	TGACG-motif	TGACG	806	811	+	Hordeum vulgare	MeJA-responsiveness
AiBBX2	TGACG-motif	TGACG	899	904	+	Hordeum vulgare	MeJA-responsiveness
AiBBX2	MBS	CAACTG	350	356	-	Arabidopsis thaliana	MYB binding site involved in drought-inducibility
AiBBX2	MBS	CAACTG	359	365	-	Arabidopsis thaliana	MYB binding site involved in drought-inducibility
AiBBX2	MBS	CAACTG	1644	1650	+	Arabidopsis thaliana	MYB binding site involved in drought-inducibility
AiBBX2	TCT-motif	TCTTAC	111	117	+	Arabidopsis thaliana	Light responsiveness
AiBBX2	GT1-motif	GTGTGTGAA	1624	1633	-	Solanum tuberosum	Light responsiveness
AiBBX2	TCCC-motif	TCTCCCT	827	834	-	Spinacia oleracea	Light responsiveness
AiBBX2	TCA-element	CCATCTTTTT	1899	1908	+	Nicotiana tabacum	Salicylic acid responsiveness
AiBBX2	TC-rich repeats	GTTTTCTTAC	1563	1572	+	Nicotiana tabacum	Defense and stress responsiveness
AiBBX2	CGTCA-motif	CGTCA	806	811	-	Hordeum vulgare	MeJA-responsiveness
AiBBX2	CGTCA-motif	CGTCA	899	904	-	Hordeum vulgare	MeJA-responsiveness
AiBBX2	MRE	AACCTAA	607	614	+	Petroselinum crispum	MYB binding site involved in light responsiveness
AiBBX2	TATC-box	TATCCCA	1786	1793	-	Oryza sativa	Gibberellin-responsive element
AiBBX2	CAT-box	GCCACT	1481	1487	-	Arabidopsis thaliana	Meristem expression
AiBBX3	AuxRR-core	GGTCCAT	1831	1838	-	Nicotiana tabacum	Auxin responsiveness
AiBBX3	G-box	TACGTG	406	412	-	Arabidopsis thaliana	Light responsiveness
AiBBX3	ARE	AAACCA	48	54	+	Zea mays	Anaerobic induction
AiBBX3	ABRE	ACGTG	406	411	-	Arabidopsis thaliana	Abscisic acid responsiveness
AiBBX3	TCA-element	CCATCTTTTT	1487	1496	-	Nicotiana tabacum	Salicylic acid responsiveness
AiBBX3	TCA-element	TCAGAAGAGG	1946	1955	+	Brassica oleracea	Salicylic acid responsiveness
AiBBX3	RY-element	CATGCATG	1151	1159	-	Helianthus annuus	Seed-specific regulation
AiBBX3	GA-motif	ATAGATAA	1067	1075	+	Arabidopsis thaliana	Light responsiveness
AiBBX3	GA-motif	ATAGATAA	1208	1216	-	Arabidopsis thaliana	Light responsiveness
AiBBX4	GCN4_motif	TGAGTCA	776	783	-	Oryza sativa	Endosperm expression
AiBBX4	P-box	CCTTTTG	264	271	-	Oryza sativa	Gibberellin-responsive element
AiBBX4	AT1-motif	AATTATTTTTTATT	357	370	+	Solanum tuberosum	Light responsiveness
AiBBX4	TGACG-motif	TGACG	97	102	-	Hordeum vulgare	MeJA-responsiveness
AiBBX4	MBS	CAACTG	1030	1036	+	Arabidopsis thaliana	MYB binding site involved in drought-inducibility
AiBBX4	ARE	AAACCA	482	488	+	Zea mays	Anaerobic induction
AiBBX4	ARE	AAACCA	718	724	+	Zea mays	Anaerobic induction
AiBBX4	ARE	AAACCA	1178	1184	+	Zea mays	Anaerobic induction
AiBBX4	Gap-box	CAAATGAA(A/G)A	787	796.5	-	Arabidopsis thaliana	Light responsiveness
AiBBX4	CGTCA-motif	CGTCA	97	102	+	Hordeum vulgare	MeJA-responsiveness
AiBBX4	TC-rich repeats	GTTTTCTTAC	115	124	+	Nicotiana tabacum	Defense and stress responsiveness
AiBBX4	TC-rich repeats	GTTTTCTTAC	1163	1172	+	Nicotiana tabacum	Defense and stress responsiveness
AiBBX4	GATA-motif	GATAGGA	1879	1886	-	Arabidopsis thaliana	Light responsiveness
AiBBX4	CAT-box	GCCACT	647	653	+	Arabidopsis thaliana	Meristem expression
AiBBX4	ATCT-motif	AATCTAATCC	1086	1095	+	Pisum sativum	Light responsiveness
AiBBX4	LTR	CCGAAA	1973	1979	-	Hordeum vulgare	Low-temperature responsiveness
AiBBX4	GARE-motif	TCTGTTG	64	71	+	Brassica oleracea	Gibberellin-responsive element
AiBBX5	GT1-motif	GGTTAA	461	467	-	Arabidopsis thaliana	Light responsiveness
AiBBX5	GT1-motif	GGTTAA	1124	1130	-	Arabidopsis thaliana	Light responsiveness
AiBBX5	GT1-motif	GGTTAA	1595	1601	-	Arabidopsis thaliana	Light responsiveness
AiBBX5	TCT-motif	TCTTAC	1962	1968	-	Arabidopsis thaliana	Light responsiveness
AiBBX5	ACE	CTAACGTATT	204	213	-	Petroselinum crispum	Light responsiveness
AiBBX5	GARE-motif	TCTGTTG	944	951	+	Brassica oleracea	Gibberellin-responsive element
AiBBX5	LTR	CCGAAA	546	552	-	Hordeum vulgare	Low-temperature responsiveness
AiBBX5	LTR	CCGAAA	1649	1655	+	Hordeum vulgare	Low-temperature responsiveness
AiBBX5	GATA-motif	AAGATAAGATT	270	280	+	Arabidopsis thaliana	Light responsiveness
AiBBX5	GATA-motif	AAGGATAAGG	1159	1168	+	Solanum tuberosum	Light responsiveness
AiBBX5	ABRE	ACGTG	466	471	-	Arabidopsis thaliana	Abscisic acid responsiveness
AiBBX5	ABRE	ACGTG	1240	1245	-	Arabidopsis thaliana	Abscisic acid responsiveness
AiBBX5	ABRE	ACGTG	1286	1291	+	Arabidopsis thaliana	Abscisic acid responsiveness
AiBBX5	CGTCA-motif	CGTCA	330	335	+	Hordeum vulgare	MeJA-responsiveness
AiBBX5	CGTCA-motif	CGTCA	353	358	-	Hordeum vulgare	MeJA-responsiveness
AiBBX5	TCA-element	CCATCTTTTT	2	11	-	Nicotiana tabacum	Salicylic acid responsiveness
AiBBX5	I-box	gGATAAGGTG	1161	1170	+	Zea mays	Light responsiveness
AiBBX5	G-Box	CACGTT	466	472	+	Pisum sativum	Light responsiveness
AiBBX5	G-Box	CACGTT	1240	1246	+	Pisum sativum	Light responsiveness
AiBBX5	G-Box	CACGTT	1285	1291	-	Pisum sativum	Light responsiveness
AiBBX5	ARE	AAACCA	55	61	-	Zea mays	Anaerobic induction
AiBBX5	TGA-element	AACGAC	391	397	+	Brassica oleracea	Auxin responsiveness
AiBBX5	TGA-element	AACGAC	429	435	+	Brassica oleracea	Auxin responsiveness
AiBBX5	TGA-element	AACGAC	1207	1213	+	Brassica oleracea	Auxin responsiveness
AiBBX5	MBS	CAACTG	333	339	+	Arabidopsis thaliana	MYB binding site involved in drought-inducibility
AiBBX5	MBS	CAACTG	714	720	+	Arabidopsis thaliana	MYB binding site involved in drought-inducibility
AiBBX5	TGACG-motif	TGACG	330	335	-	Hordeum vulgare	MeJA-responsiveness
AiBBX5	TGACG-motif	TGACG	353	358	+	Hordeum vulgare	MeJA-responsiveness
AiBBX5	P-box	CCTTTTG	644	651	+	Oryza sativa	Gibberellin-responsive element
AiBBX5	chs-Unit 1 m1	ACCTAACCCGC	661	671	-	Hordeum vulgare	Light responsiveness
AiBBX6	GA-motif	ATAGATAA	903	911	+	Arabidopsis thaliana	Light responsiveness
AiBBX6	GT1-motif	GGTTAA	1193	1199	-	Arabidopsis thaliana	Light responsiveness
AiBBX6	TCT-motif	TCTTAC	1297	1303	-	Arabidopsis thaliana	Light responsiveness
AiBBX6	TCT-motif	TCTTAC	1639	1645	+	Arabidopsis thaliana	Light responsiveness
AiBBX6	RY-element	CATGCATG	1175	1183	-	Helianthus annuus	Seed-specific regulation
AiBBX6	CGTCA-motif	CGTCA	870	875	+	Hordeum vulgare	MeJA-responsiveness
AiBBX6	TC-rich repeats	ATTCTCTAAC	937	946	-	Nicotiana tabacum	Defense and stress responsiveness
AiBBX6	G-Box	TCCACATGGCA	787	797	+	Triticum aestivum	Light responsiveness
AiBBX6	ARE	AAACCA	1434	1440	-	Zea mays	Anaerobic induction
AiBBX6	TGA-element	AACGAC	646	652	-	Brassica oleracea	Auxin responsiveness
AiBBX6	TGACG-motif	TGACG	870	875	-	Hordeum vulgare	MeJA-responsiveness
AiBBX6	GTGGC-motif	CATCGTGTGGC	1001	1011	+	Arabidopsis thaliana	Light responsiveness
AiBBX6	GCN4_motif	TGAGTCA	1460	1467	+	Oryza sativa	Endosperm expression
AiBBX7	ABRE	GCAACGTGTC	1758	1767	+	Hordeum vulgare	Abscisic acid responsiveness
AiBBX7	ABRE	CACGTG	1760	1766	-	Arabidopsis thaliana	Abscisic acid responsiveness
AiBBX7	ABRE	ACGTG	1761	1766	+	Arabidopsis thaliana	Abscisic acid responsiveness
AiBBX7	MRE	AACCTAA	1553	1560	+	Petroselinum crispum	MYB binding site involved in light responsiveness
AiBBX7	LTR	CCGAAA	288	294	-	Hordeum vulgare	Low-temperature responsiveness
AiBBX7	GATA-motif	GATAGGG	124	131	-	Pisum sativum	Light responsiveness
AiBBX7	GATA-motif	AAGGATAAGG	1626	1635	+	Solanum tuberosum	Light responsiveness
AiBBX7	TCCC-motif	TCTCCCT	1352	1359	-	Spinacia oleracea	Light responsiveness
AiBBX7	G-Box	CACGTG	1760	1766	-	Pisum sativum	Light responsiveness
AiBBX7	ARE	AAACCA	1797	1803	+	Zea mays	Anaerobic induction
AiBBX7	G-box	tgACACGTGGCA	1757	1769	-	Lycopersicon esculentum	Light responsiveness
AiBBX7	G-box	ACACGTGGC	1758	1767	-	Brassica napus	Light responsiveness
AiBBX7	G-box	ACACGTG(G/t)CACC	1759	1769.5	+	Lycopersicon esculentum	Light responsiveness
AiBBX7	G-box	CACGTG	1760	1766	-	Arabidopsis thaliana	Light responsiveness
AiBBX8	TGACG-motif	TGACG	1842	1847	-	Hordeum vulgare	MeJA-responsiveness
AiBBX8	ARE	AAACCA	627	633	+	Zea mays	Anaerobic induction
AiBBX8	TGA-element	AACGAC	1915	1921	+	Brassica oleracea	Auxin responsiveness
AiBBX8	CGTCA-motif	CGTCA	1842	1847	+	Hordeum vulgare	MeJA-responsiveness
AiBBX8	TCT-motif	TCTTAC	621	627	+	Arabidopsis thaliana	Light responsiveness
AiBBX8	GARE-motif	TCTGTTG	1947	1954	+	Brassica oleracea	Gibberellin-responsive element
AiBBX9	TGACG-motif	TGACG	67	72	-	Hordeum vulgare	MeJA-responsiveness
AiBBX9	TGACG-motif	TGACG	1404	1409	+	Hordeum vulgare	MeJA-responsiveness
AiBBX9	I-box	atGATAAGGTC	1439	1449	+	Helianthus annuus	Light responsiveness
AiBBX9	AE-box	AGAAACTT	1774	1782	+	Arabidopsis thaliana	Light responsiveness
AiBBX9	ABRE	AACCCGG	902	909	-	Arabidopsis thaliana	Abscisic acid responsiveness
AiBBX9	CGTCA-motif	CGTCA	67	72	+	Hordeum vulgare	MeJA-responsiveness
AiBBX9	CGTCA-motif	CGTCA	1404	1409	-	Hordeum vulgare	MeJA-responsiveness
AiBBX9	LTR	CCGAAA	929	935	+	Hordeum vulgare	Low-temperature responsiveness
AiBBX9	GT1-motif	GGTTAA	532	538	-	Arabidopsis thaliana	Light responsiveness
AiBBX9	GT1-motif	GTGTGTGAA	1923	1932	+	Solanum tuberosum	Light responsiveness
AiBBX10	TCT-motif	TCTTAC	1096	1102	-	Arabidopsis thaliana	Light responsiveness
AiBBX10	GARE-motif	TCTGTTG	1735	1742	-	Brassica oleracea	Gibberellin-responsive element
AiBBX10	ATCT-motif	AATCTAATCC	1029	1038	-	Pisum sativum	Light responsiveness
AiBBX10	GATA-motif	AAGATAAGATT	498	508	+	Arabidopsis thaliana	Light responsiveness
AiBBX10	ABRE	GACACGTGGC	683	692	+	Triticum aestivum	Abscisic acid responsiveness
AiBBX10	ABRE	CACGTG	685	691	+	Arabidopsis thaliana	Abscisic acid responsiveness
AiBBX10	ABRE	ACGTG	686	691	+	Arabidopsis thaliana	Abscisic acid responsiveness
AiBBX10	ABRE	GCAACGTGTC	706	715	-	Hordeum vulgare	Abscisic acid responsiveness
AiBBX10	ABRE	CACGTG	708	714	+	Arabidopsis thaliana	Abscisic acid responsiveness
AiBBX10	ABRE	ACGTG	709	714	+	Arabidopsis thaliana	Abscisic acid responsiveness
AiBBX10	ABRE	GACACGTGGC	723	732	+	Triticum aestivum	Abscisic acid responsiveness
AiBBX10	ABRE	CACGTG	725	731	+	Arabidopsis thaliana	Abscisic acid responsiveness
AiBBX10	ABRE	ACGTG	726	731	+	Arabidopsis thaliana	Abscisic acid responsiveness
AiBBX10	ABRE	GACACGTGGC	746	755	+	Triticum aestivum	Abscisic acid responsiveness
AiBBX10	ABRE	CACGTG	748	754	+	Arabidopsis thaliana	Abscisic acid responsiveness
AiBBX10	ABRE	ACGTG	749	754	+	Arabidopsis thaliana	Abscisic acid responsiveness
AiBBX10	ABRE	GCAACGTGTC	776	785	+	Hordeum vulgare	Abscisic acid responsiveness
AiBBX10	ABRE	CACGTG	778	784	+	Arabidopsis thaliana	Abscisic acid responsiveness
AiBBX10	ABRE	ACGTG	779	784	+	Arabidopsis thaliana	Abscisic acid responsiveness
AiBBX10	ABRE	GACACGTGGC	811	820	+	Triticum aestivum	Abscisic acid responsiveness
AiBBX10	ABRE	CACGTG	813	819	+	Arabidopsis thaliana	Abscisic acid responsiveness
AiBBX10	ABRE	ACGTG	814	819	+	Arabidopsis thaliana	Abscisic acid responsiveness
AiBBX10	ABRE	ACGTG	864	869	-	Arabidopsis thaliana	Abscisic acid responsiveness
AiBBX10	CGTCA-motif	CGTCA	866	871	+	Hordeum vulgare	MeJA-responsiveness
AiBBX10	CGTCA-motif	CGTCA	1288	1293	+	Hordeum vulgare	MeJA-responsiveness
AiBBX10	G-Box	CACGTG	685	691	+	Pisum sativum	Light responsiveness
AiBBX10	G-Box	CACGTG	708	714	+	Pisum sativum	Light responsiveness
AiBBX10	G-Box	CACGTG	725	731	+	Pisum sativum	Light responsiveness
AiBBX10	G-Box	CACGTG	748	754	+	Pisum sativum	Light responsiveness
AiBBX10	G-Box	CACGTG	778	784	+	Pisum sativum	Light responsiveness
AiBBX10	G-Box	CACGTG	813	819	+	Pisum sativum	Light responsiveness
AiBBX10	ARE	AAACCA	822	828	+	Zea mays	Anaerobic induction
AiBBX10	TGA-element	AACGAC	783	789	-	Brassica oleracea	Auxin responsiveness
AiBBX10	G-box	CACGAC	594	600	+	Zea mays	Light responsiveness
AiBBX10	G-box	GCCACGTGGA	683	692	+	Arabidopsis thaliana	Light responsiveness
AiBBX10	G-box	CACGTG	685	691	+	Arabidopsis thaliana	Light responsiveness
AiBBX10	G-box	tgACACGTGGCA	705	716	+	Lycopersicon esculentum	Light responsiveness
AiBBX10	G-box	ACACGTGGC	707	716	+	Brassica napus	Light responsiveness
AiBBX10	G-box	CACGTG	708	714	+	Arabidopsis thaliana	Light responsiveness
AiBBX10	G-box	TAACACGTAG	722	731	+	Brassica oleracea	Light responsiveness
AiBBX10	G-box	ACACGTGGC	724	733	+	Brassica napus	Light responsiveness
AiBBX10	G-box	CACGTG	725	731	+	Arabidopsis thaliana	Light responsiveness
AiBBX10	G-box	tgACACGTGGCA	745	756	+	Lycopersicon esculentum	Light responsiveness
AiBBX10	G-box	CACGTG	748	754	+	Arabidopsis thaliana	Light responsiveness
AiBBX10	G-box	tgACACGTGGCA	775	786	-	Lycopersicon esculentum	Light responsiveness
AiBBX10	G-box	ACACGTGGC	776	785	-	Brassica napus	Light responsiveness
AiBBX10	G-box	CACGTG	778	784	+	Arabidopsis thaliana	Light responsiveness
AiBBX10	G-box	GCCACGTGGA	811	820	-	Arabidopsis thaliana	Light responsiveness
AiBBX10	G-box	ACACGTGGC	812	821	+	Brassica napus	Light responsiveness
AiBBX10	G-box	CACGTG	813	819	+	Arabidopsis thaliana	Light responsiveness
AiBBX10	G-box	ACACGTG(G/t)CACC	831	841.5	-	Lycopersicon esculentum	Light responsiveness
AiBBX10	G-box	ACACGTG(G/t)CACC	835	845.5	+	Lycopersicon esculentum	Light responsiveness
AiBBX10	G-box	CACGTC	864	870	+	Zea mays	Light responsiveness
AiBBX10	GCN4_motif	TGAGTCA	621	628	+	Oryza sativa	Endosperm expression
AiBBX10	TGA-box	TGACGTAA	1285	1293	-	Glycine max	Auxin responsiveness
AiBBX10	O2-site	GATGACATGG	668	677	+	Zea mays	Zein metabolism regulation
AiBBX10	O2-site	GATGACATGG	764	773	-	Zea mays	Zein metabolism regulation
AiBBX10	O2-site	GATGATGTGG	794	803	-	Zea mays	Zein metabolism regulation
AiBBX10	TGACG-motif	TGACG	866	871	-	Hordeum vulgare	MeJA-responsiveness
AiBBX10	TGACG-motif	TGACG	1288	1293	-	Hordeum vulgare	MeJA-responsiveness
AiBBX10	AT1-motif	AATTATTTTTTATT	1335	1348	-	Solanum tuberosum	Light responsiveness
AiBBX11	AuxRR-core	GGTCCAT	408	415	-	Nicotiana tabacum	Auxin responsiveness
AiBBX11	G-box	CACGTG	1220	1226	-	Arabidopsis thaliana	Light responsiveness
AiBBX11	P-box	CCTTTTG	1519	1526	+	Oryza sativa	Gibberellin-responsive element
AiBBX11	TGACG-motif	TGACG	978	983	-	Hordeum vulgare	MeJA-responsiveness
AiBBX11	circadian	CAAAGATATC	1681	1690	+	Lycopersicon esculentum	Circadian control
AiBBX11	G-Box	CACGTT	965	971	+	Pisum sativum	Light responsiveness
AiBBX11	G-Box	CACGTG	1220	1226	-	Pisum sativum	Light responsiveness
AiBBX11	AE-box	AGAAACAA	906	914	-	Arabidopsis thaliana	Light responsiveness
AiBBX11	LS7	CAGATTTATTTTTA	1333	1346	+	Zea mays	Light responsiveness
AiBBX11	TCA-element	CCATCTTTTT	1541	1550	+	Nicotiana tabacum	Salicylic acid responsiveness
AiBBX11	CGTCA-motif	CGTCA	978	983	+	Hordeum vulgare	MeJA-responsiveness
AiBBX11	ABRE	ACGTG	965	970	-	Arabidopsis thaliana	Abscisic acid responsiveness
AiBBX11	ABRE	CACGTG	1220	1226	-	Arabidopsis thaliana	Abscisic acid responsiveness
AiBBX11	ABRE	ACGTG	1221	1226	+	Arabidopsis thaliana	Abscisic acid responsiveness
AiBBX11	ATCT-motif	AATCTAATCC	160	169	-	Pisum sativum	Light responsiveness
AiBBX11	TCT-motif	TCTTAC	1840	1846	+	Arabidopsis thaliana	Light responsiveness
AiBBX12	TATC-box	TATCCCA	629	636	+	Oryza sativa	Gibberellin-responsive element
AiBBX12	TC-rich repeats	ATTCTCTAAC	1508	1517	+	Nicotiana tabacum	Defense and stress responsiveness
AiBBX12	CGTCA-motif	CGTCA	1630	1635	-	Hordeum vulgare	MeJA-responsiveness
AiBBX12	ABRE	ACGTG	596	601	+	Arabidopsis thaliana	Abscisic acid responsiveness
AiBBX12	ABRE	ACGTG	1679	1684	-	Arabidopsis thaliana	Abscisic acid responsiveness
AiBBX12	ABRE	ACGTG	1992	1997	+	Arabidopsis thaliana	Abscisic acid responsiveness
AiBBX12	TCA-element	TCAGAAGAGG	316	325	+	Brassica oleracea	Salicylic acid responsiveness
AiBBX12	TCA-element	TCAGAAGAGG	1259	1268	+	Brassica oleracea	Salicylic acid responsiveness
AiBBX12	TCA-element	TCAGAAGAGG	1425	1434	+	Brassica oleracea	Salicylic acid responsiveness
AiBBX12	TGACG-motif	TGACG	1630	1635	+	Hordeum vulgare	MeJA-responsiveness
AiBBX12	P-box	CCTTTTG	1213	1220	-	Oryza sativa	Gibberellin-responsive element
AiBBX12	G-box	CACGTC	595	601	-	Zea mays	Light responsiveness
AiBBX12	G-box	CCACGTAA	1678	1686	+	Brassica napus	Light responsiveness
AiBBX12	G-box	TACGTG	1679	1685	-	Arabidopsis thaliana	Light responsiveness
AiBBX12	ARE	AAACCA	160	166	+	Zea mays	Anaerobic induction
AiBBX12	ARE	AAACCA	498	504	+	Zea mays	Anaerobic induction
AiBBX12	ARE	AAACCA	1695	1701	+	Zea mays	Anaerobic induction
AiBBX12	G-Box	CACGTT	1991	1997	-	Pisum sativum	Light responsiveness
AiBBX12	circadian	CAAAGATATC	239	248	+	Lycopersicon esculentum	Circadian control
AiBBX12	3-AF1 binding site	TAAGAGAGGAA	192	202	+	Solanum tuberosum	Light responsiveness
AiBBX13	GT1-motif	GGTTAAT	253	260	-	Avena sativa	Light responsiveness
AiBBX13	GT1-motif	GGTTAA	254	260	-	Arabidopsis thaliana	Light responsiveness
AiBBX13	GT1-motif	GGTTAAT	1852	1859	-	Avena sativa	Light responsiveness
AiBBX13	GT1-motif	GGTTAA	1853	1859	-	Arabidopsis thaliana	Light responsiveness
AiBBX13	TCT-motif	TCTTAC	197	203	-	Arabidopsis thaliana	Light responsiveness
AiBBX13	TCT-motif	TCTTAC	1937	1943	-	Arabidopsis thaliana	Light responsiveness
AiBBX13	TATC-box	TATCCCA	340	347	+	Oryza sativa	Gibberellin-responsive element
AiBBX13	TC-rich repeats	GTTTTCTTAC	197	207	-	Nicotiana tabacum	Defense and stress responsiveness
AiBBX13	CGTCA-motif	CGTCA	420	425	+	Hordeum vulgare	MeJA-responsiveness
AiBBX13	CGTCA-motif	CGTCA	640	645	+	Hordeum vulgare	MeJA-responsiveness
AiBBX13	CGTCA-motif	CGTCA	742	747	-	Hordeum vulgare	MeJA-responsiveness
AiBBX13	CGTCA-motif	CGTCA	777	782	-	Hordeum vulgare	MeJA-responsiveness
AiBBX13	CGTCA-motif	CGTCA	1310	1315	+	Hordeum vulgare	MeJA-responsiveness
AiBBX13	ARE	AAACCA	1847	1853	+	Zea mays	Anaerobic induction
AiBBX13	ARE	AAACCA	1914	1920	+	Zea mays	Anaerobic induction
AiBBX13	3-AF1 binding site	TAAGAGAGGAA	1501	1511	-	Solanum tuberosum	Light responsiveness
AiBBX13	MBS	CAACTG	909	915	+	Arabidopsis thaliana	MYB binding site involved in drought-inducibility
AiBBX13	MBS	CAACTG	1054	1060	-	Arabidopsis thaliana	MYB binding site involved in drought-inducibility
AiBBX13	Sp1	GGGCGG	900	906	+	Oryza sativa	Light responsiveness
AiBBX13	G-box	TACGTG	438	444	-	Arabidopsis thaliana	Light responsiveness
AiBBX13	G-box	CCACGTAA	695	703	-	Brassica napus	Light responsiveness
AiBBX13	G-box	TACGTG	696	702	+	Arabidopsis thaliana	Light responsiveness
AiBBX13	ABRE	ACGTG	438	443	-	Arabidopsis thaliana	Abscisic acid responsiveness
AiBBX13	ABRE	ACGTG	697	702	+	Arabidopsis thaliana	Abscisic acid responsiveness
AiBBX13	ABRE	CGTACGTGCA	716	725	-	Hordeum vulgare	Abscisic acid responsiveness
AiBBX13	ABRE	ACGTG	883	888	-	Arabidopsis thaliana	Abscisic acid responsiveness
AiBBX13	ABRE	CGTACGTGCA	1815	1824	+	Hordeum vulgare	Abscisic acid responsiveness
AiBBX13	TCA-element	CCATCTTTTT	649	658	-	Nicotiana tabacum	Salicylic acid responsiveness
AiBBX13	TCA-element	TCAGAAGAGG	1971	1980	-	Brassica oleracea	Salicylic acid responsiveness
AiBBX13	G-Box	CACGTT	883	889	+	Pisum sativum	Light responsiveness
AiBBX13	TGA-element	AACGAC	1990	1996	+	Brassica oleracea	Auxin responsiveness
AiBBX13	TGACG-motif	TGACG	420	425	-	Hordeum vulgare	MeJA-responsiveness
AiBBX13	TGACG-motif	TGACG	640	645	-	Hordeum vulgare	MeJA-responsiveness
AiBBX13	TGACG-motif	TGACG	742	747	+	Hordeum vulgare	MeJA-responsiveness
AiBBX13	TGACG-motif	TGACG	777	782	+	Hordeum vulgare	MeJA-responsiveness
AiBBX13	TGACG-motif	TGACG	1310	1315	-	Hordeum vulgare	MeJA-responsiveness
AiBBX14	TGACG-motif	TGACG	873	878	-	Hordeum vulgare	MeJA-responsiveness
AiBBX14	G-box	CACGAC	1843	1849	+	Zea mays	Light responsiveness
AiBBX14	G-box	ACACGTG(G/t)CACC	1860	1870.5	-	Lycopersicon esculentum	Light responsiveness
AiBBX14	G-box	GCCACGTGGA	1863	1872	+	Arabidopsis thaliana	Light responsiveness
AiBBX14	G-box	CACGTG	1865	1871	-	Arabidopsis thaliana	Light responsiveness
AiBBX14	P-box	CCTTTTG	197	204	-	Oryza sativa	Gibberellin-responsive element
AiBBX14	circadian	CAAAGATATC	312	321	+	Lycopersicon esculentum	Circadian control
AiBBX14	circadian	CAAAGATATC	984	993	-	Lycopersicon esculentum	Circadian control
AiBBX14	circadian	CAAAGATATC	1891	1900	+	Lycopersicon esculentum	Circadian control
AiBBX14	ARE	AAACCA	37	43	+	Zea mays	Anaerobic induction
AiBBX14	ARE	AAACCA	436	442	-	Zea mays	Anaerobic induction
AiBBX14	ARE	AAACCA	1806	1812	+	Zea mays	Anaerobic induction
AiBBX14	G-Box	CACGTG	1865	1871	-	Pisum sativum	Light responsiveness
AiBBX14	TC-rich repeats	ATTCTCTAAC	450	459	+	Nicotiana tabacum	Defense and stress responsiveness
AiBBX14	TC-rich repeats	ATTCTCTAAC	1484	1493	+	Nicotiana tabacum	Defense and stress responsiveness
AiBBX14	TC-rich repeats	GTTTTCTTAC	1784	1793	+	Nicotiana tabacum	Defense and stress responsiveness
AiBBX14	CGTCA-motif	CGTCA	873	878	+	Hordeum vulgare	MeJA-responsiveness
AiBBX14	ABRE	GACACGTGGC	1863	1872	-	Triticum aestivum	Abscisic acid responsiveness
AiBBX14	ABRE	CACGTG	1865	1871	-	Arabidopsis thaliana	Abscisic acid responsiveness
AiBBX14	ABRE	ACGTG	1866	1871	+	Arabidopsis thaliana	Abscisic acid responsiveness
AiBBX14	GATA-motif	AAGATAAGATT	1239	1249	+	Arabidopsis thaliana	Light responsiveness
AiBBX14	MRE	AACCTAA	929	936	-	Petroselinum crispum	MYB binding site involved in light responsiveness
AiBBX14	LTR	CCGAAA	33	39	+	Hordeum vulgare	Low-temperature responsiveness
AiBBX14	TCCC-motif	TCTCCCT	1833	1840	+	Spinacia oleracea	Light responsiveness
AiBBX14	TCT-motif	TCTTAC	1788	1794	+	Arabidopsis thaliana	Light responsiveness
AiBBX14	GT1-motif	GGTTAAT	28	35	-	Avena sativa	Light responsiveness
AiBBX14	GT1-motif	GGTTAA	29	35	-	Arabidopsis thaliana	Light responsiveness
AiBBX14	GA-motif	ATAGATAA	1256	1264	-	Arabidopsis thaliana	Light responsiveness
AiBBX15	GT1-motif	GGTTAAT	1282	1289	-	Avena sativa	Light responsiveness
AiBBX15	GT1-motif	GGTTAA	1283	1289	-	Arabidopsis thaliana	Light responsiveness
AiBBX15	GT1-motif	GGTTAA	1367	1373	-	Arabidopsis thaliana	Light responsiveness
AiBBX15	ACE	GACACGTATG	1332	1341	-	Petroselinum crispum	Light responsiveness
AiBBX15	TCA-element	CCATCTTTTT	251	260	+	Nicotiana tabacum	Salicylic acid responsiveness
AiBBX15	LTR	CCGAAA	685	691	+	Hordeum vulgare	Low-temperature responsiveness
AiBBX15	TATC-box	TATCCCA	276	283	-	Oryza sativa	Gibberellin-responsive element
AiBBX15	GATA-motif	AAGATAAGATT	1268	1278	-	Arabidopsis thaliana	Light responsiveness
AiBBX15	ABRE	ACGTG	1026	1031	+	Arabidopsis thaliana	Abscisic acid responsiveness
AiBBX15	ABRE	CACGTG	1071	1077	-	Arabidopsis thaliana	Abscisic acid responsiveness
AiBBX15	ABRE	ACGTG	1072	1077	+	Arabidopsis thaliana	Abscisic acid responsiveness
AiBBX15	ABRE	TACGTGTC	1334	1342	+	Oryza sativa	Abscisic acid responsiveness
AiBBX15	ABRE	ACGTG	1335	1340	+	Arabidopsis thaliana	Abscisic acid responsiveness
AiBBX15	ABRE	GACACGTGGC	1370	1379	-	Triticum aestivum	Abscisic acid responsiveness
AiBBX15	ABRE	CACGTG	1372	1378	-	Arabidopsis thaliana	Abscisic acid responsiveness
AiBBX15	ABRE	ACGTG	1373	1378	+	Arabidopsis thaliana	Abscisic acid responsiveness
AiBBX15	ABRE	ACGTG	1380	1385	-	Arabidopsis thaliana	Abscisic acid responsiveness
AiBBX15	CGTCA-motif	CGTCA	1024	1029	-	Hordeum vulgare	MeJA-responsiveness
AiBBX15	CGTCA-motif	CGTCA	1049	1054	-	Hordeum vulgare	MeJA-responsiveness
AiBBX15	CGTCA-motif	CGTCA	1993	1998	-	Hordeum vulgare	MeJA-responsiveness
AiBBX15	ARE	AAACCA	1133	1139	+	Zea mays	Anaerobic induction
AiBBX15	ARE	AAACCA	1669	1675	-	Zea mays	Anaerobic induction
AiBBX15	G-Box	CACGTG	1071	1077	-	Pisum sativum	Light responsiveness
AiBBX15	G-Box	CACGTG	1372	1378	-	Pisum sativum	Light responsiveness
AiBBX15	G-Box	CACGTT	1380	1386	+	Pisum sativum	Light responsiveness
AiBBX15	TGA-element	AACGAC	1795	1801	+	Brassica oleracea	Auxin responsiveness
AiBBX15	G-box	CACGTC	1025	1031	-	Zea mays	Light responsiveness
AiBBX15	G-box	GCCACGTGGA	1069	1078	-	Arabidopsis thaliana	Light responsiveness
AiBBX15	G-box	CACGTG	1071	1077	-	Arabidopsis thaliana	Light responsiveness
AiBBX15	G-box	TACGTG	1334	1340	+	Arabidopsis thaliana	Light responsiveness
AiBBX15	G-box	CACGTG	1372	1378	-	Arabidopsis thaliana	Light responsiveness
AiBBX15	O2-site	GTTGACGTGA	1022	1031	+	Zea mays	Zein metabolism regulation
AiBBX15	O2-site	GATGATGTGG	1287	1296	-	Zea mays	Zein metabolism regulation
AiBBX15	O2-site	GATGA(C/T)(A/G)TG(A/G)	1474	1482	+	Zea mays	Zein metabolism regulation
AiBBX15	TGACG-motif	TGACG	1024	1029	+	Hordeum vulgare	MeJA-responsiveness
AiBBX15	TGACG-motif	TGACG	1049	1054	+	Hordeum vulgare	MeJA-responsiveness
AiBBX15	TGACG-motif	TGACG	1993	1998	+	Hordeum vulgare	MeJA-responsiveness
AiBBX16	CAT-box	GCCACT	339	345	+	Arabidopsis thaliana	Meristem expression
AiBBX16	LTR	CCGAAA	1576	1582	-	Hordeum vulgare	Low-temperature responsiveness
AiBBX16	LTR	CCGAAA	1658	1664	+	Hordeum vulgare	Low-temperature responsiveness
AiBBX16	GATA-motif	AAGATAAGATT	127	137	-	Arabidopsis thaliana	Light responsiveness
AiBBX16	TCCC-motif	TCTCCCT	1145	1152	+	Spinacia oleracea	Light responsiveness
AiBBX16	TCT-motif	TCTTAC	1122	1128	-	Arabidopsis thaliana	Light responsiveness
AiBBX16	GT1-motif	GGTTAA	1957	1963	+	Arabidopsis thaliana	Light responsiveness
AiBBX16	O2-site	GATGATGTGG	661	670	+	Zea mays	Zein metabolism regulation
AiBBX16	P-box	CCTTTTG	100	107	+	Oryza sativa	Gibberellin-responsive element
AiBBX16	I-box	AGATAAGG	1740	1748	+	Triticum aestivum	Light responsiveness
AiBBX16	ARE	AAACCA	1981	1987	+	Zea mays	Anaerobic induction
AiBBX17	TCT-motif	TCTTAC	735	741	-	Arabidopsis thaliana	Light responsiveness
AiBBX17	ABRE	GACACGTGGC	658	667	+	Triticum aestivum	Abscisic acid responsiveness
AiBBX17	ABRE	CACGTG	660	666	+	Arabidopsis thaliana	Abscisic acid responsiveness
AiBBX17	ABRE	ACGTG	661	666	+	Arabidopsis thaliana	Abscisic acid responsiveness
AiBBX17	ABRE	ACGTG	937	942	+	Arabidopsis thaliana	Abscisic acid responsiveness
AiBBX17	TC-rich repeats	GTTTTCTTAC	1491	1500	+	Nicotiana tabacum	Defense and stress responsiveness
AiBBX17	TC-rich repeats	ATTCTCTAAC	1557	1566	-	Nicotiana tabacum	Defense and stress responsiveness
AiBBX17	CAT-box	GCCACT	1976	1982	-	Arabidopsis thaliana	Meristem expression
AiBBX17	GATA-motif	AAGATAAGATT	706	716	-	Arabidopsis thaliana	Light responsiveness
AiBBX17	TCCC-motif	TCTCCCT	1799	1806	-	Spinacia oleracea	Light responsiveness
AiBBX17	LAMP-element	CTTTATCA	1296	1304	+	Pisum sativum	Light responsiveness
AiBBX17	TCA-element	CCATCTTTTT	1773	1783	+	Nicotiana tabacum	Salicylic acid responsiveness
AiBBX17	AE-box	AGAAACAA	1001	1009	+	Arabidopsis thaliana	Light responsiveness
AiBBX17	TGA-element	AACGAC	1313	1319	-	Brassica oleracea	Auxin responsiveness
AiBBX17	circadian	CAAAGATATC	551	560	-	Lycopersicon esculentum	Circadian control
AiBBX17	G-Box	CACGTG	660	666	+	Pisum sativum	Light responsiveness
AiBBX17	G-Box	CACGTT	936	942	-	Pisum sativum	Light responsiveness
AiBBX17	ARE	AAACCA	376	382	+	Zea mays	Anaerobic induction
AiBBX17	ARE	AAACCA	518	524	+	Zea mays	Anaerobic induction
AiBBX17	ARE	AAACCA	616	622	+	Zea mays	Anaerobic induction
AiBBX17	ARE	AAACCA	622	628	+	Zea mays	Anaerobic induction
AiBBX17	ARE	AAACCA	996	1002	+	Zea mays	Anaerobic induction
AiBBX17	O2-site	GATGA(C/T)(A/G)TG(A/G)	1439	1447	-	Zea mays	Zein metabolism regulation
AiBBX17	MBS	CAACTG	895	901	-	Arabidopsis thaliana	MYB binding site involved in drought-inducibility
AiBBX17	chs-Unit 1 m1	ACCTAACCCGC	760	770	+	Hordeum vulgare	Light responsiveness
AiBBX17	G-box	ACACGTGT	659	667	+	Brassica napus	Light responsiveness
AiBBX17	G-box	CACGTG	660	666	+	Arabidopsis thaliana	Light responsiveness
AiBBX18	G-box	TACGTG	1029	1035	+	Arabidopsis thaliana	Light responsiveness
AiBBX18	G-box	CACGTG	1115	1121	-	Arabidopsis thaliana	Light responsiveness
AiBBX18	G-box	CACGTG	1345	1351	-	Arabidopsis thaliana	Light responsiveness
AiBBX18	G-box	tcCACGTGTCACT	1865	1877	+	Glycine max	Light responsiveness
AiBBX18	MBS	CAACTG	1734	1740	-	Arabidopsis thaliana	MYB binding site involved in drought-inducibility
AiBBX18	O2-site	GATGATGTGG	1170	1179	+	Zea mays	Zein metabolism regulation
AiBBX18	TGACG-motif	TGACG	716	721	-	Hordeum vulgare	MeJA-responsiveness
AiBBX18	TGACG-motif	TGACG	1871	1876	-	Hordeum vulgare	MeJA-responsiveness
AiBBX18	G-Box	CACGTG	1115	1121	-	Pisum sativum	Light responsiveness
AiBBX18	G-Box	CACGTG	1345	1351	-	Pisum sativum	Light responsiveness
AiBBX18	ARE	AAACCA	1195	1201	+	Zea mays	Anaerobic induction
AiBBX18	TGA-element	AACGAC	1729	1735	+	Brassica oleracea	Auxin responsiveness
AiBBX18	LTR	CCGAAA	1558	1564	+	Hordeum vulgare	Low-temperature responsiveness
AiBBX18	ABRE	ACGTG	1030	1035	+	Arabidopsis thaliana	Abscisic acid responsiveness
AiBBX18	ABRE	CACGTG	1115	1121	-	Arabidopsis thaliana	Abscisic acid responsiveness
AiBBX18	ABRE	ACGTG	1116	1121	+	Arabidopsis thaliana	Abscisic acid responsiveness
AiBBX18	ABRE	CACGTG	1345	1351	-	Arabidopsis thaliana	Abscisic acid responsiveness
AiBBX18	ABRE	ACGTG	1346	1351	+	Arabidopsis thaliana	Abscisic acid responsiveness
AiBBX18	CGTCA-motif	CGTCA	716	721	+	Hordeum vulgare	MeJA-responsiveness
AiBBX18	CGTCA-motif	CGTCA	1871	1876	+	Hordeum vulgare	MeJA-responsiveness
AiBBX18	GA-motif	ATAGATAA	192	200	-	Arabidopsis thaliana	Light responsiveness
AiBBX18	GA-motif	ATAGATAA	763	771	+	Arabidopsis thaliana	Light responsiveness
AiBBX18	GT1-motif	GGTTAAT	232	239	+	Avena sativa	Light responsiveness
AiBBX18	GT1-motif	GGTTAAT	1795	1802	-	Avena sativa	Light responsiveness
AiBBX18	GT1-motif	GGTTAA	1796	1802	-	Arabidopsis thaliana	Light responsiveness
AiBBX18	TCT-motif	TCTTAC	209	215	-	Arabidopsis thaliana	Light responsiveness
AiBBX19	TCT-motif	TCTTAC	17	23	+	Arabidopsis thaliana	Light responsiveness
AiBBX19	GARE-motif	TCTGTTG	1990	1997	-	Brassica oleracea	Gibberellin-responsive element
AiBBX19	MBSI	aaaAaaC(G/C)GTTA	1422	1432.5	+	Petunia hybrida	MYB binding site involved in flavonoid biosynthetic genes regulation
AiBBX19	MRE	AACCTAA	264	271	-	Petroselinum crispum	MYB binding site involved in light responsiveness
AiBBX19	Box II	CCACGTGGC	1590	1599	-	Petroselinum crispum	Light responsiveness
AiBBX19	Box II	CCACGTGGC	1591	1600	+	Petroselinum crispum	Light responsiveness
AiBBX19	ABRE	CACGTG	416	422	+	Arabidopsis thaliana	Abscisic acid responsiveness
AiBBX19	ABRE	ACGTG	417	422	+	Arabidopsis thaliana	Abscisic acid responsiveness
AiBBX19	ABRE	GCCGCGTGGC	1590	1599	-	Oryza sativa	Abscisic acid responsiveness
AiBBX19	ABRE	CACGTG	1592	1598	-	Arabidopsis thaliana	Abscisic acid responsiveness
AiBBX19	ABRE	ACGTG	1593	1598	+	Arabidopsis thaliana	Abscisic acid responsiveness
AiBBX19	chs-CMA1a	TTACTTAA	274	282	-	Daucus carota	Light responsiveness
AiBBX19	CGTCA-motif	CGTCA	1654	1659	+	Hordeum vulgare	MeJA-responsiveness
AiBBX19	ARE	AAACCA	249	255	+	Zea mays	Anaerobic induction
AiBBX19	G-Box	CACGTG	416	422	+	Pisum sativum	Light responsiveness
AiBBX19	G-Box	CACGTG	1592	1598	-	Pisum sativum	Light responsiveness
AiBBX19	G-box	ACACGTGT	415	423	+	Brassica napus	Light responsiveness
AiBBX19	G-box	CACGTG	416	422	+	Arabidopsis thaliana	Light responsiveness
AiBBX19	G-box	GCCACGTGGA	1590	1599	-	Arabidopsis thaliana	Light responsiveness
AiBBX19	G-box	CACGTG	1592	1598	-	Arabidopsis thaliana	Light responsiveness
AiBBX19	AuxRR-core	GGTCCAT	440	447	+	Nicotiana tabacum	Auxin responsiveness
AiBBX19	TGACG-motif	TGACG	1654	1659	-	Hordeum vulgare	MeJA-responsiveness
AhBBX1	G-box	CACGTC	1524	1530	-	Zea mays	Light responsiveness
AhBBX1	TGACG-motif	TGACG	1218	1223	+	Hordeum vulgare	MeJA-responsiveness
AhBBX1	TGACG-motif	TGACG	1319	1324	-	Hordeum vulgare	MeJA-responsiveness
AhBBX1	TGACG-motif	TGACG	1523	1528	+	Hordeum vulgare	MeJA-responsiveness
AhBBX1	O2-site	GATGA(C/T)(A/G)TG(A/G)	1712	1720	+	Zea mays	Zein metabolism regulation
AhBBX1	AT1-motif	AATTATTTTTTATT	779	792	+	Solanum tuberosum	Light responsiveness
AhBBX1	TGA-box	TGACGTAA	1316	1324	-	Glycine max	Auxin responsiveness
AhBBX1	ARE	AAACCA	39	45	-	Zea mays	Anaerobic induction
AhBBX1	ARE	AAACCA	1951	1957	+	Zea mays	Anaerobic induction
AhBBX1	I-box	cCATATCCAAT	1478	1488	+	Flaveria trinervia	Light responsiveness
AhBBX1	Gap-box	CAAATGAA(A/G)A	1210	1219	-	Arabidopsis thaliana	Light responsiveness
AhBBX1	chs-CMA1a	TTACTTAA	423	431	+	Daucus carota	Light responsiveness
AhBBX1	chs-CMA1a	TTACTTAA	1359	1367	+	Daucus carota	Light responsiveness
AhBBX1	CGTCA-motif	CGTCA	1218	1223	-	Hordeum vulgare	MeJA-responsiveness
AhBBX1	CGTCA-motif	CGTCA	1319	1324	+	Hordeum vulgare	MeJA-responsiveness
AhBBX1	CGTCA-motif	CGTCA	1523	1528	-	Hordeum vulgare	MeJA-responsiveness
AhBBX1	ABRE	ACGTG	1525	1530	+	Arabidopsis thaliana	Abscisic acid responsiveness
AhBBX1	GATA-motif	GATAGGA	1407	1414	-	Arabidopsis thaliana	Light responsiveness
AhBBX1	MRE	AACCTAA	1891	1898	+	Petroselinum crispum	MYB binding site involved in light responsiveness
AhBBX1	MRE	AACCTAA	1935	1942	+	Petroselinum crispum	MYB binding site involved in light responsiveness
AhBBX1	ACE	CTAACGTATT	1670	1679	+	Petroselinum crispum	Light responsiveness
AhBBX1	GA-motif	ATAGATAA	841	849	-	Arabidopsis thaliana	Light responsiveness
AhBBX1	GA-motif	ATAGATAA	1770	1778	-	Arabidopsis thaliana	Light responsiveness
AhBBX2	TGACG-motif	TGACG	289	294	+	Hordeum vulgare	MeJA-responsiveness
AhBBX2	O2-site	GATGA(C/T)(A/G)TG(A/G)	294	302	-	Zea mays	Zein metabolism regulation
AhBBX2	ARE	AAACCA	752	758	+	Zea mays	Anaerobic induction
AhBBX2	ARE	AAACCA	1180	1186	+	Zea mays	Anaerobic induction
AhBBX2	Gap-box	CAAATGAA(A/G)A	792	801.5	-	Arabidopsis thaliana	Light responsiveness
AhBBX2	CGTCA-motif	CGTCA	289	294	-	Hordeum vulgare	MeJA-responsiveness
AhBBX2	TC-rich repeats	GTTTTCTTAC	1165	1174	+	Nicotiana tabacum	Defense and stress responsiveness
AhBBX2	CAT-box	GCCACT	696	702	+	Arabidopsis thaliana	Meristem expression
AhBBX2	ATCT-motif	AATCTAATCC	1088	1097	+	Pisum sativum	Light responsiveness
AhBBX3	G-box	TACGTG	472	478	-	Arabidopsis thaliana	Light responsiveness
AhBBX3	AE-box	AGAAACAA	394	402	+	Arabidopsis thaliana	Light responsiveness
AhBBX3	ARE	AAACCA	162	168	+	Zea mays	Anaerobic induction
AhBBX3	ARE	AAACCA	927	933	-	Zea mays	Anaerobic induction
AhBBX3	ARE	AAACCA	1003	1009	-	Zea mays	Anaerobic induction
AhBBX3	ABRE	ACGTG	472	477	-	Arabidopsis thaliana	Abscisic acid responsiveness
AhBBX3	LAMP-element	CTTTATCA	53	61	+	Pisum sativum	Light responsiveness
AhBBX3	GA-motif	ATAGATAA	1850	1858	+	Arabidopsis thaliana	Light responsiveness
AhBBX3	GA-motif	ATAGATAA	1991	1999	-	Arabidopsis thaliana	Light responsiveness
AhBBX3	GT1-motif	GGTTAA	1225	1231	+	Arabidopsis thaliana	Light responsiveness
AhBBX3	GT1-motif	GGTTAA	1483	1489	+	Arabidopsis thaliana	Light responsiveness
AhBBX4	TGACG-motif	TGACG	518	523	+	Hordeum vulgare	MeJA-responsiveness
AhBBX4	TGACG-motif	TGACG	1916	1921	-	Hordeum vulgare	MeJA-responsiveness
AhBBX4	GT1-motif	GGTTAA	69	75	-	Arabidopsis thaliana	Light responsiveness
AhBBX4	GT1-motif	GGTTAAT	1782	1789	-	Avena sativa	Light responsiveness
AhBBX4	GT1-motif	GGTTAA	1783	1789	-	Arabidopsis thaliana	Light responsiveness
AhBBX4	CGTCA-motif	CGTCA	518	523	-	Hordeum vulgare	MeJA-responsiveness
AhBBX4	CGTCA-motif	CGTCA	1916	1921	+	Hordeum vulgare	MeJA-responsiveness
AhBBX4	LAMP-element	CTTTATCA	802	810	+	Pisum sativum	Light responsiveness
AhBBX5	GTGGC-motif	CATCGTGTGGC	1784	1794	+	Arabidopsis thaliana	Light responsiveness
AhBBX5	4cl-CMA1b	ATTCCGATAAACT	536	548	+	Petroselinum crispum	Light responsiveness
AhBBX5	AT1-motif	AATTATTTTTTATT	805	818	-	Solanum tuberosum	Light responsiveness
AhBBX5	TGACG-motif	TGACG	1651	1656	-	Hordeum vulgare	MeJA-responsiveness
AhBBX5	TGA-element	AACGAC	613	619	+	Brassica oleracea	Auxin responsiveness
AhBBX5	TGA-element	AACGAC	1432	1438	-	Brassica oleracea	Auxin responsiveness
AhBBX5	G-Box	TCCACATGGCA	1566	1576	+	Triticum aestivum	Light responsiveness
AhBBX5	TCA-element	CCATCTTTTT	1636	1645	+	Nicotiana tabacum	Salicylic acid responsiveness
AhBBX5	CGTCA-motif	CGTCA	1651	1656	+	Hordeum vulgare	MeJA-responsiveness
AhBBX5	TC-rich repeats	ATTCTCTAAC	288	297	+	Nicotiana tabacum	Defense and stress responsiveness
AhBBX5	TC-rich repeats	ATTCTCTAAC	1718	1727	-	Nicotiana tabacum	Defense and stress responsiveness
AhBBX5	RY-element	CATGCATG	1958	1966	-	Helianthus annuus	Seed-specific regulation
AhBBX5	GT1-motif	GGTTAAT	173	180	+	Avena sativa	Light responsiveness
AhBBX5	GT1-motif	GGTTAA	1976	1982	-	Arabidopsis thaliana	Light responsiveness
AhBBX6	ABRE	ACGTG	351	356	+	Arabidopsis thaliana	Abscisic acid responsiveness
AhBBX6	ABRE	GCAACGTGTC	1906	1915	+	Hordeum vulgare	Abscisic acid responsiveness
AhBBX6	ABRE	CACGTG	1908	1914	-	Arabidopsis thaliana	Abscisic acid responsiveness
AhBBX6	ABRE	ACGTG	1909	1914	+	Arabidopsis thaliana	Abscisic acid responsiveness
AhBBX6	CAT-box	GCCACT	1201	1207	+	Arabidopsis thaliana	Meristem expression
AhBBX6	MRE	AACCTAA	118	125	+	Petroselinum crispum	MYB binding site involved in light responsiveness
AhBBX6	MRE	AACCTAA	1284	1291	+	Petroselinum crispum	MYB binding site involved in light responsiveness
AhBBX6	MRE	AACCTAA	1701	1708	+	Petroselinum crispum	MYB binding site involved in light responsiveness
AhBBX6	LTR	CCGAAA	814	820	-	Hordeum vulgare	Low-temperature responsiveness
AhBBX6	GATA-motif	AAGGATAAGG	1774	1783	+	Solanum tuberosum	Light responsiveness
AhBBX6	GA-motif	ATAGATAA	507	515	+	Arabidopsis thaliana	Light responsiveness
AhBBX6	AT1-motif	AATTATTTTTTATT	1220	1233	-	Solanum tuberosum	Light responsiveness
AhBBX6	G-box	tgACACGTGGCA	1905	1916	-	Lycopersicon esculentum	Light responsiveness
AhBBX6	G-box	ACACGTGGC	1906	1915	-	Brassica napus	Light responsiveness
AhBBX6	G-box	ACACGTG(G/t)CACC	1907	1917.5	+	Lycopersicon esculentum	Light responsiveness
AhBBX6	G-box	CACGTG	1908	1914	-	Arabidopsis thaliana	Light responsiveness
AhBBX6	G-Box	CACGTT	350	356	-	Pisum sativum	Light responsiveness
AhBBX6	G-Box	CACGTG	1908	1914	-	Pisum sativum	Light responsiveness
AhBBX6	ARE	AAACCA	1945	1951	+	Zea mays	Anaerobic induction
AhBBX7	GA-motif	ATAGATAA	852	860	+	Arabidopsis thaliana	Light responsiveness
AhBBX7	GT1-motif	GGTTAA	1409	1415	+	Arabidopsis thaliana	Light responsiveness
AhBBX7	TCT-motif	TCTTAC	102	108	-	Arabidopsis thaliana	Light responsiveness
AhBBX7	TCT-motif	TCTTAC	1384	1390	+	Arabidopsis thaliana	Light responsiveness
AhBBX7	GATA-motif	AAGGATAAGG	270	279	-	Solanum tuberosum	Light responsiveness
AhBBX7	GATA-motif	GATAGGG	498	505	-	Pisum sativum	Light responsiveness
AhBBX7	TATC-box	TATCCCA	1245	1252	-	Oryza sativa	Gibberellin-responsive element
AhBBX7	CGTCA-motif	CGTCA	144	149	+	Hordeum vulgare	MeJA-responsiveness
AhBBX7	ARE	AAACCA	256	262	+	Zea mays	Anaerobic induction
AhBBX7	TGA-element	AACGAC	1938	1944	+	Brassica oleracea	Auxin responsiveness
AhBBX7	AE-box	AGAAACAA	1510	1518	+	Arabidopsis thaliana	Light responsiveness
AhBBX7	MBS	CAACTG	1567	1573	+	Arabidopsis thaliana	MYB binding site involved in drought-inducibility
AhBBX7	TGACG-motif	TGACG	144	149	-	Hordeum vulgare	MeJA-responsiveness
AhBBX8	CGTCA-motif	CGTCA	1189	1194	+	Hordeum vulgare	MeJA-responsiveness
AhBBX8	TC-rich repeats	GTTTTCTTAC	553	562	-	Nicotiana tabacum	Defense and stress responsiveness
AhBBX8	ABRE	ACGTG	577	582	-	Arabidopsis thaliana	Abscisic acid responsiveness
AhBBX8	CAT-box	GCCACT	452	458	-	Arabidopsis thaliana	Meristem expression
AhBBX8	CAT-box	GCCACT	616	622	+	Arabidopsis thaliana	Meristem expression
AhBBX8	GT1-motif	GGTTAA	496	502	-	Arabidopsis thaliana	Light responsiveness
AhBBX8	GT1-motif	GGTTAAT	734	741	+	Avena sativa	Light responsiveness
AhBBX8	GT1-motif	GGTTAA	1706	1712	-	Arabidopsis thaliana	Light responsiveness
AhBBX8	AuxRR-core	GGTCCAT	1677	1684	+	Nicotiana tabacum	Auxin responsiveness
AhBBX8	G-box	TAACACGTAG	574	583	+	Brassica oleracea	Light responsiveness
AhBBX8	G-box	TACGTG	577	583	-	Arabidopsis thaliana	Light responsiveness
AhBBX8	TGACG-motif	TGACG	1189	1194	-	Hordeum vulgare	MeJA-responsiveness
AhBBX8	ARE	AAACCA	540	546	+	Zea mays	Anaerobic induction
AhBBX8	ARE	AAACCA	559	565	+	Zea mays	Anaerobic induction
AhBBX8	ARE	AAACCA	915	921	+	Zea mays	Anaerobic induction
AhBBX8	ARE	AAACCA	1328	1334	-	Zea mays	Anaerobic induction
AhBBX9	ABRE	ACGTG	361	366	-	Arabidopsis thaliana	Abscisic acid responsiveness
AhBBX9	CGTCA-motif	CGTCA	97	102	-	Hordeum vulgare	MeJA-responsiveness
AhBBX9	TC-rich repeats	ATTCTCTAAC	509	518	-	Nicotiana tabacum	Defense and stress responsiveness
AhBBX9	chs-CMA1a	TTACTTAA	883	891	+	Daucus carota	Light responsiveness
AhBBX9	GT1-motif	GGTTAA	21	27	-	Arabidopsis thaliana	Light responsiveness
AhBBX9	GT1-motif	GGTTAA	759	765	+	Arabidopsis thaliana	Light responsiveness
AhBBX9	GT1-motif	GGTTAA	1369	1375	-	Arabidopsis thaliana	Light responsiveness
AhBBX9	TGACG-motif	TGACG	97	102	+	Hordeum vulgare	MeJA-responsiveness
AhBBX9	G-box	CACGAC	170	176	-	Zea mays	Light responsiveness
AhBBX9	G-box	TACGTG	361	367	-	Arabidopsis thaliana	Light responsiveness
AhBBX9	Gap-box	CAAATGAA(A/G)A	868	877.5	-	Arabidopsis thaliana	Light responsiveness
AhBBX9	circadian	CAAAGATATC	1474	1483	+	Lycopersicon esculentum	Circadian control
AhBBX10	ABRE	ACGTG	34	39	+	Arabidopsis thaliana	Abscisic acid responsiveness
AhBBX10	ABRE	ACGTG	1097	1102	+	Arabidopsis thaliana	Abscisic acid responsiveness
AhBBX10	TC-rich repeats	GTTTTCTTAC	695	704	+	Nicotiana tabacum	Defense and stress responsiveness
AhBBX10	TC-rich repeats	ATTCTCTAAC	1000	1009	-	Nicotiana tabacum	Defense and stress responsiveness
AhBBX10	CGTCA-motif	CGTCA	957	962	+	Hordeum vulgare	MeJA-responsiveness
AhBBX10	CGTCA-motif	CGTCA	1463	1468	+	Hordeum vulgare	MeJA-responsiveness
AhBBX10	GATA-motif	AAGGATAAGG	200	210	-	Solanum tuberosum	Light responsiveness
AhBBX10	TCT-motif	TCTTAC	1279	1285	-	Arabidopsis thaliana	Light responsiveness
AhBBX10	ACE	CTAACGTATT	299	308	+	Petroselinum crispum	Light responsiveness
AhBBX10	GT1-motif	GGTTAAT	234	241	-	Avena sativa	Light responsiveness
AhBBX10	GT1-motif	GGTTAA	235	241	-	Arabidopsis thaliana	Light responsiveness
AhBBX10	GT1-motif	GGTTAAT	317	324	+	Avena sativa	Light responsiveness
AhBBX10	AT1-motif	AATTATTTTTTATT	1510	1523	-	Solanum tuberosum	Light responsiveness
AhBBX10	TGACG-motif	TGACG	957	962	-	Hordeum vulgare	MeJA-responsiveness
AhBBX10	TGACG-motif	TGACG	1463	1468	-	Hordeum vulgare	MeJA-responsiveness
AhBBX10	TGA-box	TGACGTAA	1460	1468	-	Glycine max	Auxin responsiveness
AhBBX10	P-box	CCTTTTG	206	213	+	Oryza sativa	Gibberellin-responsive element
AhBBX10	circadian	CAAAGATATC	1905	1914	+	Lycopersicon esculentum	Circadian control
AhBBX10	ARE	AAACCA	693	699	-	Zea mays	Anaerobic induction
AhBBX10	ARE	AAACCA	781	787	-	Zea mays	Anaerobic induction
AhBBX10	ARE	AAACCA	1745	1751	-	Zea mays	Anaerobic induction
AhBBX10	G-Box	CACGTT	33	39	-	Pisum sativum	Light responsiveness
AhBBX10	G-Box	CACGTT	1096	1102	-	Pisum sativum	Light responsiveness
AhBBX10	I-box	ccttatcct	200	209	+	Arabidopsis thaliana	Light responsiveness
AhBBX10	I-box	GTATAAGGCC	579	588	-	Larix laricina	Light responsiveness
AhBBX11	ARE	AAACCA	1270	1276	+	Zea mays	Anaerobic induction
AhBBX11	G-Box	CACGTT	1215	1221	-	Pisum sativum	Light responsiveness
AhBBX11	G-Box	CACGTG	1885	1891	-	Pisum sativum	Light responsiveness
AhBBX11	circadian	CAAAGATATC	456	465	-	Lycopersicon esculentum	Circadian control
AhBBX11	TGA-element	AACGAC	1427	1433	+	Brassica oleracea	Auxin responsiveness
AhBBX11	AE-box	AGAAACAA	1582	1590	-	Arabidopsis thaliana	Light responsiveness
AhBBX11	G-box	TACGTG	1207	1213	-	Arabidopsis thaliana	Light responsiveness
AhBBX11	G-box	CACGTG	1885	1891	-	Arabidopsis thaliana	Light responsiveness
AhBBX11	AT1-motif	AATTATTTTTTATT	987	1000	-	Solanum tuberosum	Light responsiveness
AhBBX11	GT1-motif	GGTTAA	869	875	-	Arabidopsis thaliana	Light responsiveness
AhBBX11	GATA-motif	GATAGGG	917	924	-	Pisum sativum	Light responsiveness
AhBBX11	ABRE	TACGTGTC	1205	1213	-	Oryza sativa	Abscisic acid responsiveness
AhBBX11	ABRE	ACGTG	1207	1212	-	Arabidopsis thaliana	Abscisic acid responsiveness
AhBBX11	ABRE	ACGTG	1216	1221	+	Arabidopsis thaliana	Abscisic acid responsiveness
AhBBX11	ABRE	CACGTG	1885	1891	-	Arabidopsis thaliana	Abscisic acid responsiveness
AhBBX11	ABRE	ACGTG	1886	1891	+	Arabidopsis thaliana	Abscisic acid responsiveness
AhBBX12	G-box	CACGTC	179	185	+	Zea mays	Light responsiveness
AhBBX12	AT1-motif	AATTATTTTTTATT	1644	1657	-	Solanum tuberosum	Light responsiveness
AhBBX12	AT1-motif	AATTATTTTTTATT	1650	1663	+	Solanum tuberosum	Light responsiveness
AhBBX12	TGACG-motif	TGACG	87	92	+	Hordeum vulgare	MeJA-responsiveness
AhBBX12	TGACG-motif	TGACG	791	796	-	Hordeum vulgare	MeJA-responsiveness
AhBBX12	TGACG-motif	TGACG	1311	1316	+	Hordeum vulgare	MeJA-responsiveness
AhBBX12	TGA-element	AACGAC	620	626	+	Brassica oleracea	Auxin responsiveness
AhBBX12	ARE	AAACCA	1201	1207	-	Zea mays	Anaerobic induction
AhBBX12	AE-box	AGAAACAA	80	88	-	Arabidopsis thaliana	Light responsiveness
AhBBX12	AE-box	AGAAACAA	1486	1494	+	Arabidopsis thaliana	Light responsiveness
AhBBX12	TCCC-motif	TCTCCCT	629	636	-	Spinacia oleracea	Light responsiveness
AhBBX12	ABRE	ACGTG	179	184	-	Arabidopsis thaliana	Abscisic acid responsiveness
AhBBX12	ABRE	GCCGCGTGGC	753	762	+	Oryza sativa	Abscisic acid responsiveness
AhBBX12	ABRE	GCCGCGTGGC	824	833	+	Oryza sativa	Abscisic acid responsiveness
AhBBX12	CGTCA-motif	CGTCA	87	92	-	Hordeum vulgare	MeJA-responsiveness
AhBBX12	CGTCA-motif	CGTCA	791	796	+	Hordeum vulgare	MeJA-responsiveness
AhBBX12	CGTCA-motif	CGTCA	1311	1316	-	Hordeum vulgare	MeJA-responsiveness
AhBBX12	chs-CMA1a	TTACTTAA	537	545	+	Daucus carota	Light responsiveness
AhBBX12	CAT-box	GCCACT	897	903	+	Arabidopsis thaliana	Meristem expression
AhBBX12	GT1-motif	GGTTAA	424	430	+	Arabidopsis thaliana	Light responsiveness
AhBBX12	GT1-motif	GGTTAA	1530	1536	-	Arabidopsis thaliana	Light responsiveness
AhBBX12	GT1-motif	GGTTAA	1864	1870	+	Arabidopsis thaliana	Light responsiveness
AhBBX13	AE-box	AGAAACAA	1573	1581	+	Arabidopsis thaliana	Light responsiveness
AhBBX13	G-Box	CACGTG	1698	1704	-	Pisum sativum	Light responsiveness
AhBBX13	ARE	AAACCA	1639	1645	+	Zea mays	Anaerobic induction
AhBBX13	TGA-element	AACGAC	1376	1382	-	Brassica oleracea	Auxin responsiveness
AhBBX13	circadian	CAAAGATATC	897	906	-	Lycopersicon esculentum	Circadian control
AhBBX13	circadian	CAAAGATATC	1724	1733	+	Lycopersicon esculentum	Circadian control
AhBBX13	TGACG-motif	TGACG	85	90	+	Hordeum vulgare	MeJA-responsiveness
AhBBX13	TGACG-motif	TGACG	219	224	+	Hordeum vulgare	MeJA-responsiveness
AhBBX13	G-box	TACGTG	193	199	+	Arabidopsis thaliana	Light responsiveness
AhBBX13	G-box	CACGAC	1676	1682	+	Zea mays	Light responsiveness
AhBBX13	G-box	ACACGTG(G/t)CACC	1693	1703.5	-	Lycopersicon esculentum	Light responsiveness
AhBBX13	G-box	GCCACGTGGA	1696	1705	+	Arabidopsis thaliana	Light responsiveness
AhBBX13	G-box	CACGTG	1698	1704	-	Arabidopsis thaliana	Light responsiveness
AhBBX13	GA-motif	ATAGATAA	1161	1169	-	Arabidopsis thaliana	Light responsiveness
AhBBX13	TCT-motif	TCTTAC	1621	1627	+	Arabidopsis thaliana	Light responsiveness
AhBBX13	MRE	AACCTAA	842	849	-	Petroselinum crispum	MYB binding site involved in light responsiveness
AhBBX13	GATA-motif	AAGATAAGATT	1144	1154	+	Arabidopsis thaliana	Light responsiveness
AhBBX13	ABRE	ACGTG	194	199	+	Arabidopsis thaliana	Abscisic acid responsiveness
AhBBX13	ABRE	GACACGTGGC	1696	1705	-	Triticum aestivum	Abscisic acid responsiveness
AhBBX13	ABRE	CACGTG	1698	1704	-	Arabidopsis thaliana	Abscisic acid responsiveness
AhBBX13	ABRE	ACGTG	1699	1704	+	Arabidopsis thaliana	Abscisic acid responsiveness
AhBBX13	CGTCA-motif	CGTCA	85	90	-	Hordeum vulgare	MeJA-responsiveness
AhBBX13	CGTCA-motif	CGTCA	219	224	-	Hordeum vulgare	MeJA-responsiveness
AhBBX13	TC-rich repeats	GTTTTCTTAC	1617	1626	+	Nicotiana tabacum	Defense and stress responsiveness
AhBBX13	TCCC-motif	TCTCCCT	1666	1673	+	Spinacia oleracea	Light responsiveness
AhBBX14	ARE	AAACCA	1328	1334	-	Zea mays	Anaerobic induction
AhBBX14	ARE	AAACCA	1437	1443	+	Zea mays	Anaerobic induction
AhBBX14	G-Box	CACGTT	1992	1998	-	Pisum sativum	Light responsiveness
AhBBX14	AE-box	AGAAACTT	1817	1825	+	Arabidopsis thaliana	Light responsiveness
AhBBX14	G-box	CACGAC	257	263	-	Zea mays	Light responsiveness
AhBBX14	TGACG-motif	TGACG	385	390	+	Hordeum vulgare	MeJA-responsiveness
AhBBX14	TGACG-motif	TGACG	1192	1197	+	Hordeum vulgare	MeJA-responsiveness
AhBBX14	GT1-motif	GGTTAAT	389	396	+	Avena sativa	Light responsiveness
AhBBX14	GT1-motif	GGTTAA	752	758	+	Arabidopsis thaliana	Light responsiveness
AhBBX14	GT1-motif	GGTTAA	835	841	+	Arabidopsis thaliana	Light responsiveness
AhBBX14	GT1-motif	GGTTAA	983	989	+	Arabidopsis thaliana	Light responsiveness
AhBBX14	GT1-motif	GGTTAA	1058	1064	-	Arabidopsis thaliana	Light responsiveness
AhBBX14	GT1-motif	GGTTAA	1101	1107	-	Arabidopsis thaliana	Light responsiveness
AhBBX14	GT1-motif	GGTTAA	1181	1187	-	Arabidopsis thaliana	Light responsiveness
AhBBX14	GA-motif	ATAGATAA	1154	1162	+	Arabidopsis thaliana	Light responsiveness
AhBBX14	TCA-element	CCATCTTTTT	1378	1387	+	Nicotiana tabacum	Salicylic acid responsiveness
AhBBX14	GATA-motif	GATAGGA	399	406	-	Arabidopsis thaliana	Light responsiveness
AhBBX14	LTR	CCGAAA	957	963	-	Hordeum vulgare	Low-temperature responsiveness
AhBBX14	LTR	CCGAAA	1106	1112	+	Hordeum vulgare	Low-temperature responsiveness
AhBBX14	chs-CMA1a	TTACTTAA	1531	1539	-	Daucus carota	Light responsiveness
AhBBX14	CGTCA-motif	CGTCA	385	390	-	Hordeum vulgare	MeJA-responsiveness
AhBBX14	CGTCA-motif	CGTCA	1192	1197	-	Hordeum vulgare	MeJA-responsiveness
AhBBX14	ABRE	ACGTG	1993	1998	+	Arabidopsis thaliana	Abscisic acid responsiveness
AhBBX15	ARE	AAACCA	1549	1555	-	Zea mays	Anaerobic induction
AhBBX15	ARE	AAACCA	1664	1670	-	Zea mays	Anaerobic induction
AhBBX15	AE-box	AGAAACAA	1795	1803	-	Arabidopsis thaliana	Light responsiveness
AhBBX15	G-box	TACGTG	1446	1452	+	Arabidopsis thaliana	Light responsiveness
AhBBX15	RY-element	CATGCATG	123	131	+	Helianthus annuus	Seed-specific regulation
AhBBX15	RY-element	CATGCATG	949	957	+	Helianthus annuus	Seed-specific regulation
AhBBX15	GT1-motif	GGTTAA	1814	1820	-	Arabidopsis thaliana	Light responsiveness
AhBBX15	TCA-element	CCATCTTTTT	54	63	-	Nicotiana tabacum	Salicylic acid responsiveness
AhBBX15	TCA-element	CCATCTTTTT	566	575	+	Nicotiana tabacum	Salicylic acid responsiveness
AhBBX15	TCA-element	CCATCTTTTT	1016	1025	+	Nicotiana tabacum	Salicylic acid responsiveness
AhBBX15	ABRE	ACGTG	1447	1452	+	Arabidopsis thaliana	Abscisic acid responsiveness
AhBBX16	TCT-motif	TCTTAC	1806	1812	-	Arabidopsis thaliana	Light responsiveness
AhBBX16	GT1-motif	GGTTAA	1312	1318	-	Arabidopsis thaliana	Light responsiveness
AhBBX16	GT1-motif	GGTTAA	1870	1876	-	Arabidopsis thaliana	Light responsiveness
AhBBX16	TC-rich repeats	GTTTTCTTAC	1551	1560	-	Nicotiana tabacum	Defense and stress responsiveness
AhBBX16	CGTCA-motif	CGTCA	344	349	-	Hordeum vulgare	MeJA-responsiveness
AhBBX16	CGTCA-motif	CGTCA	1976	1981	+	Hordeum vulgare	MeJA-responsiveness
AhBBX16	ABRE	ACGTG	338	343	-	Arabidopsis thaliana	Abscisic acid responsiveness
AhBBX16	ABRE	ACGTG	868	873	+	Arabidopsis thaliana	Abscisic acid responsiveness
AhBBX16	ABRE	CACGTG	918	924	+	Arabidopsis thaliana	Abscisic acid responsiveness
AhBBX16	ABRE	ACGTG	919	924	+	Arabidopsis thaliana	Abscisic acid responsiveness
AhBBX16	ABRE	ACGTG	954	959	-	Arabidopsis thaliana	Abscisic acid responsiveness
AhBBX16	ABRE	ACGTG	1237	1242	+	Arabidopsis thaliana	Abscisic acid responsiveness
AhBBX16	TCA-element	CCATCTTTTT	390	399	-	Nicotiana tabacum	Salicylic acid responsiveness
AhBBX16	LAMP-element	CTTTATCA	1533	1541	-	Pisum sativum	Light responsiveness
AhBBX16	Pc-CMA2c	GCCCACGCA	922	931	-	Pisum sativum	Light responsiveness
AhBBX16	ARE	AAACCA	371	377	-	Zea mays	Anaerobic induction
AhBBX16	ARE	AAACCA	477	483	+	Zea mays	Anaerobic induction
AhBBX16	ARE	AAACCA	946	952	+	Zea mays	Anaerobic induction
AhBBX16	ARE	AAACCA	1338	1344	+	Zea mays	Anaerobic induction
AhBBX16	G-Box	CACGTT	338	344	+	Pisum sativum	Light responsiveness
AhBBX16	G-Box	CACGTG	918	924	+	Pisum sativum	Light responsiveness
AhBBX16	TGACG-motif	TGACG	344	349	+	Hordeum vulgare	MeJA-responsiveness
AhBBX16	TGACG-motif	TGACG	1976	1981	-	Hordeum vulgare	MeJA-responsiveness
AhBBX16	O2-site	GATGATGTGG	804	813	+	Zea mays	Zein metabolism regulation
AhBBX16	AT1-motif	AATTATTTTTTATT	1252	1265	-	Solanum tuberosum	Light responsiveness
AhBBX16	AT1-motif	AATTATTTTTTATT	1476	1489	+	Solanum tuberosum	Light responsiveness
AhBBX16	MBS	CAACTG	760	766	+	Arabidopsis thaliana	MYB binding site involved in drought-inducibility
AhBBX16	G-box	CAGACGTGGCA	335	345	-	Nicotiana plumbaginifolia	Light responsiveness
AhBBX16	G-box	CCACGTAA	866	874	-	Brassica napus	Light responsiveness
AhBBX16	G-box	TACGTG	867	873	+	Arabidopsis thaliana	Light responsiveness
AhBBX16	G-box	CACGTG	918	924	+	Arabidopsis thaliana	Light responsiveness
AhBBX16	G-box	TACGTG	954	960	-	Arabidopsis thaliana	Light responsiveness
AhBBX16	G-box	TACGTG	1236	1242	+	Arabidopsis thaliana	Light responsiveness
AhBBX17	MRE	AACCTAA	1148	1155	+	Petroselinum crispum	MYB binding site involved in light responsiveness
AhBBX17	GATA-motif	AAGATAAGATT	41	51	-	Arabidopsis thaliana	Light responsiveness
AhBBX17	GATA-motif	AAGGATAAGG	986	995	+	Solanum tuberosum	Light responsiveness
AhBBX17	ABRE	ACGTG	782	787	-	Arabidopsis thaliana	Abscisic acid responsiveness
AhBBX17	ABRE	TACGTGTC	1295	1303	+	Oryza sativa	Abscisic acid responsiveness
AhBBX17	ABRE	ACGTG	1296	1301	+	Arabidopsis thaliana	Abscisic acid responsiveness
AhBBX17	ABRE	GACACGTGGC	1331	1340	-	Triticum aestivum	Abscisic acid responsiveness
AhBBX17	ABRE	CACGTG	1333	1339	-	Arabidopsis thaliana	Abscisic acid responsiveness
AhBBX17	ABRE	ACGTG	1334	1339	+	Arabidopsis thaliana	Abscisic acid responsiveness
AhBBX17	ABRE	ACGTG	1341	1346	-	Arabidopsis thaliana	Abscisic acid responsiveness
AhBBX17	G-Box	CACGTG	1333	1339	-	Pisum sativum	Light responsiveness
AhBBX17	G-Box	CACGTT	1341	1347	+	Pisum sativum	Light responsiveness
AhBBX17	TGA-element	AACGAC	1799	1805	+	Brassica oleracea	Auxin responsiveness
AhBBX17	AT1-motif	AATTATTTTTTATT	667	680	-	Solanum tuberosum	Light responsiveness
AhBBX17	AT1-motif	AATTATTTTTTATT	1172	1185	+	Solanum tuberosum	Light responsiveness
AhBBX17	TGACG-motif	TGACG	608	613	+	Hordeum vulgare	MeJA-responsiveness
AhBBX17	TGACG-motif	TGACG	1993	1998	+	Hordeum vulgare	MeJA-responsiveness
AhBBX17	GT1-motif	GGTTAAT	55	62	-	Avena sativa	Light responsiveness
AhBBX17	GT1-motif	GGTTAA	56	62	-	Arabidopsis thaliana	Light responsiveness
AhBBX17	GT1-motif	GGTTAA	351	357	+	Arabidopsis thaliana	Light responsiveness
AhBBX17	GT1-motif	GGTTAA	1328	1334	-	Arabidopsis thaliana	Light responsiveness
AhBBX17	GT1-motif	GGTTAA	1928	1934	-	Arabidopsis thaliana	Light responsiveness
AhBBX17	TCT-motif	TCTTAC	148	154	-	Arabidopsis thaliana	Light responsiveness
AhBBX17	TCT-motif	TCTTAC	1067	1073	-	Arabidopsis thaliana	Light responsiveness
AhBBX17	ACE	GACACGTATG	1293	1302	-	Petroselinum crispum	Light responsiveness
AhBBX17	TC-rich repeats	GTTTTCTTAC	1120	1129	+	Nicotiana tabacum	Defense and stress responsiveness
AhBBX17	chs-CMA1a	TTACTTAA	1063	1071	-	Daucus carota	Light responsiveness
AhBBX17	CGTCA-motif	CGTCA	608	613	-	Hordeum vulgare	MeJA-responsiveness
AhBBX17	CGTCA-motif	CGTCA	1993	1998	-	Hordeum vulgare	MeJA-responsiveness
AhBBX17	ARE	AAACCA	1433	1439	-	Zea mays	Anaerobic induction
AhBBX17	ARE	AAACCA	1677	1683	-	Zea mays	Anaerobic induction
AhBBX17	O2-site	GATGATGTGG	60	69	-	Zea mays	Zein metabolism regulation
AhBBX17	O2-site	GATGATGTGG	1090	1099	-	Zea mays	Zein metabolism regulation
AhBBX17	G-box	TAACACGTAG	779	788	+	Brassica oleracea	Light responsiveness
AhBBX17	G-box	TACGTG	782	788	-	Arabidopsis thaliana	Light responsiveness
AhBBX17	G-box	TACGTG	1295	1301	+	Arabidopsis thaliana	Light responsiveness
AhBBX17	G-box	CACGTG	1333	1339	-	Arabidopsis thaliana	Light responsiveness
AhBBX17	P-box	CCTTTTG	957	964	+	Oryza sativa	Gibberellin-responsive element
AhBBX17	P-box	CCTTTTG	1027	1034	-	Oryza sativa	Gibberellin-responsive element
AhBBX18	LTR	CCGAAA	1919	1925	+	Hordeum vulgare	Low-temperature responsiveness
AhBBX18	TC-rich repeats	GTTTTCTTAC	856	865	-	Nicotiana tabacum	Defense and stress responsiveness
AhBBX18	TCA-element	CCATCTTTTT	1038	1047	-	Nicotiana tabacum	Salicylic acid responsiveness
AhBBX18	TCCC-motif	TCTCCCT	1332	1339	-	Spinacia oleracea	Light responsiveness
AhBBX18	TCCC-motif	TCTCCCT	1415	1422	-	Spinacia oleracea	Light responsiveness
AhBBX18	AE-box	AGAAACAA	259	267	+	Arabidopsis thaliana	Light responsiveness
AhBBX18	chs-CMA2a	TCACTTGA	456	464	-	Petroselinum crispum	Light responsiveness
AhBBX18	I-box	gGATAAGGTG	1068	1077	-	Zea mays	Light responsiveness
AhBBX18	ARE	AAACCA	926	932	-	Zea mays	Anaerobic induction
AhBBX18	ARE	AAACCA	1707	1713	-	Zea mays	Anaerobic induction
AhBBX18	CAG-motif	GAAAGGCAGAC	765	775	+	Arabidopsis thaliana	Light responsiveness
AhBBX18	O2-site	GATGATGTGG	1438	1447	+	Zea mays	Zein metabolism regulation
AhBBX18	G-box	CACGAC	207	213	+	Zea mays	Light responsiveness
AhBBX18	G-box	CACGAC	1386	1392	+	Zea mays	Light responsiveness
AhBBX19	GT1-motif	GGTTAA	1333	1339	-	Arabidopsis thaliana	Light responsiveness
AhBBX19	GT1-motif	GGTTAAT	1357	1364	+	Avena sativa	Light responsiveness
AhBBX19	TCA-element	TCAGAAGAGG	436	445	-	Brassica oleracea	Salicylic acid responsiveness
AhBBX19	ABRE	AACCCGG	389	396	+	Arabidopsis thaliana	Abscisic acid responsiveness
AhBBX19	ABRE	ACGTG	1010	1015	-	Arabidopsis thaliana	Abscisic acid responsiveness
AhBBX19	CGTCA-motif	CGTCA	61	66	+	Hordeum vulgare	MeJA-responsiveness
AhBBX19	CGTCA-motif	CGTCA	975	980	-	Hordeum vulgare	MeJA-responsiveness
AhBBX19	LTR	CCGAAA	298	304	+	Hordeum vulgare	Low-temperature responsiveness
AhBBX19	LTR	CCGAAA	1954	1960	-	Hordeum vulgare	Low-temperature responsiveness
AhBBX19	GATA-motif	AAGGATAAGG	1173	1182	+	Solanum tuberosum	Light responsiveness
AhBBX19	I-box	cGATAAGGCG	365	374	-	Zea mays	Light responsiveness
AhBBX19	I-box	AAGATAAGGCT	1324	1334	-	Gossypium hirsutum	Light responsiveness
AhBBX19	AE-box	AGAAACAA	988	996	+	Arabidopsis thaliana	Light responsiveness
AhBBX19	G-box	CACGAC	961	967	+	Zea mays	Light responsiveness
AhBBX19	G-box	CACGTC	1010	1016	+	Zea mays	Light responsiveness
AhBBX19	P-box	CCTTTTG	993	1000	-	Oryza sativa	Gibberellin-responsive element
AhBBX19	TGACG-motif	TGACG	61	66	-	Hordeum vulgare	MeJA-responsiveness
AhBBX19	TGACG-motif	TGACG	975	980	+	Hordeum vulgare	MeJA-responsiveness
AhBBX19	Sp1	GGGCGG	1292	1298	-	Oryza sativa	Light responsiveness
AhBBX19	TGA-box	TGACGTAA	975	983	+	Glycine max	Auxin responsiveness
AhBBX20	ARE	AAACCA	158	164	-	Zea mays	Anaerobic induction
AhBBX20	ARE	AAACCA	335	341	+	Zea mays	Anaerobic induction
AhBBX20	ARE	AAACCA	762	768	-	Zea mays	Anaerobic induction
AhBBX20	ARE	AAACCA	1348	1354	+	Zea mays	Anaerobic induction
AhBBX20	ARE	AAACCA	1362	1368	+	Zea mays	Anaerobic induction
AhBBX20	ARE	AAACCA	1928	1934	+	Zea mays	Anaerobic induction
AhBBX20	G-Box	CACGTT	814	820	+	Pisum sativum	Light responsiveness
AhBBX20	G-Box	CACGTG	1783	1789	-	Pisum sativum	Light responsiveness
AhBBX20	AE-box	AGAAACTT	887	895	+	Arabidopsis thaliana	Light responsiveness
AhBBX20	AE-box	AGAAACAA	921	929	-	Arabidopsis thaliana	Light responsiveness
AhBBX20	G-box	TAACACGTAG	426	435	+	Brassica oleracea	Light responsiveness
AhBBX20	G-box	CACGTC	788	794	-	Zea mays	Light responsiveness
AhBBX20	G-box	GCCACGTGGA	1781	1790	-	Arabidopsis thaliana	Light responsiveness
AhBBX20	G-box	CACGTG	1783	1789	-	Arabidopsis thaliana	Light responsiveness
AhBBX20	TGACG-motif	TGACG	787	792	+	Hordeum vulgare	MeJA-responsiveness
AhBBX20	TGACG-motif	TGACG	1197	1202	+	Hordeum vulgare	MeJA-responsiveness
AhBBX20	TGACG-motif	TGACG	1845	1850	-	Hordeum vulgare	MeJA-responsiveness
AhBBX20	GARE-motif	TCTGTTG	1990	1997	-	Brassica oleracea	Gibberellin-responsive element
AhBBX20	TCT-motif	TCTTAC	395	401	-	Arabidopsis thaliana	Light responsiveness
AhBBX20	TCT-motif	TCTTAC	651	657	-	Arabidopsis thaliana	Light responsiveness
AhBBX20	TCT-motif	TCTTAC	770	776	+	Arabidopsis thaliana	Light responsiveness
AhBBX20	TCT-motif	TCTTAC	1052	1058	-	Arabidopsis thaliana	Light responsiveness
AhBBX20	GA-motif	ATAGATAA	1497	1505	-	Arabidopsis thaliana	Light responsiveness
AhBBX20	TC-rich repeats	GTTTTCTTAC	395	404	-	Nicotiana tabacum	Defense and stress responsiveness
AhBBX20	TC-rich repeats	GTTTTCTTAC	540	549	+	Nicotiana tabacum	Defense and stress responsiveness
AhBBX20	TC-rich repeats	GTTTTCTTAC	651	660	-	Nicotiana tabacum	Defense and stress responsiveness
AhBBX20	TC-rich repeats	GTTTTCTTAC	766	775	+	Nicotiana tabacum	Defense and stress responsiveness
AhBBX20	CGTCA-motif	CGTCA	787	792	-	Hordeum vulgare	MeJA-responsiveness
AhBBX20	CGTCA-motif	CGTCA	1197	1202	-	Hordeum vulgare	MeJA-responsiveness
AhBBX20	CGTCA-motif	CGTCA	1845	1850	+	Hordeum vulgare	MeJA-responsiveness
AhBBX20	Box II	CCACGTGGC	1781	1790	-	Petroselinum crispum	Light responsiveness
AhBBX20	Box II	CCACGTGGC	1782	1791	+	Petroselinum crispum	Light responsiveness
AhBBX20	ABRE	ACGTG	789	794	+	Arabidopsis thaliana	Abscisic acid responsiveness
AhBBX20	ABRE	ACGTG	814	819	-	Arabidopsis thaliana	Abscisic acid responsiveness
AhBBX20	ABRE	GCCGCGTGGC	1781	1790	-	Oryza sativa	Abscisic acid responsiveness
AhBBX20	ABRE	CACGTG	1783	1789	-	Arabidopsis thaliana	Abscisic acid responsiveness
AhBBX20	ABRE	ACGTG	1784	1789	+	Arabidopsis thaliana	Abscisic acid responsiveness
AhBBX20	GATA-motif	GATAGGA	561	568	-	Arabidopsis thaliana	Light responsiveness
AhBBX21	G-box	CACGTC	1386	1392	-	Zea mays	Light responsiveness
AhBBX21	TGA-box	TGACGTAA	1180	1188	-	Glycine max	Auxin responsiveness
AhBBX21	MBS	CAACTG	67	73	+	Arabidopsis thaliana	MYB binding site involved in drought-inducibility
AhBBX21	MBS	CAACTG	1546	1552	-	Arabidopsis thaliana	MYB binding site involved in drought-inducibility
AhBBX21	O2-site	GATGA(C/T)(A/G)TG(A/G)	1576	1584	+	Zea mays	Zein metabolism regulation
AhBBX21	TGACG-motif	TGACG	1183	1188	-	Hordeum vulgare	MeJA-responsiveness
AhBBX21	TGACG-motif	TGACG	1385	1390	+	Hordeum vulgare	MeJA-responsiveness
AhBBX21	ARE	AAACCA	416	422	-	Zea mays	Anaerobic induction
AhBBX21	ARE	AAACCA	1811	1817	+	Zea mays	Anaerobic induction
AhBBX21	I-box	cCATATCCAAT	1337	1347	+	Flaveria trinervia	Light responsiveness
AhBBX21	MRE	AACCTAA	1751	1758	+	Petroselinum crispum	MYB binding site involved in light responsiveness
AhBBX21	MRE	AACCTAA	1795	1802	+	Petroselinum crispum	MYB binding site involved in light responsiveness
AhBBX21	GATA-motif	GATAGGA	1266	1273	-	Arabidopsis thaliana	Light responsiveness
AhBBX21	ABRE	ACGTG	1387	1392	+	Arabidopsis thaliana	Abscisic acid responsiveness
AhBBX21	chs-CMA1a	TTACTTAA	809	817	+	Daucus carota	Light responsiveness
AhBBX21	chs-CMA1a	TTACTTAA	1206	1214	+	Daucus carota	Light responsiveness
AhBBX21	chs-CMA1a	TTACTTAA	1214	1222	+	Daucus carota	Light responsiveness
AhBBX21	TC-rich repeats	GTTTTCTTAC	908	917	+	Nicotiana tabacum	Defense and stress responsiveness
AhBBX21	CGTCA-motif	CGTCA	1183	1188	+	Hordeum vulgare	MeJA-responsiveness
AhBBX21	CGTCA-motif	CGTCA	1385	1390	-	Hordeum vulgare	MeJA-responsiveness
AhBBX22	TGACG-motif	TGACG	946	951	+	Hordeum vulgare	MeJA-responsiveness
AhBBX22	TGACG-motif	TGACG	1039	1044	+	Hordeum vulgare	MeJA-responsiveness
AhBBX22	MBS	CAACTG	490	496	-	Arabidopsis thaliana	MYB binding site involved in drought-inducibility
AhBBX22	MBS	CAACTG	499	505	-	Arabidopsis thaliana	MYB binding site involved in drought-inducibility
AhBBX22	3-AF1 binding site	TAAGAGAGGAA	597	607	+	Solanum tuberosum	Light responsiveness
AhBBX22	ARE	AAACCA	169	175	-	Zea mays	Anaerobic induction
AhBBX22	G-Box	CACGTT	1528	1534	+	Pisum sativum	Light responsiveness
AhBBX22	ABRE	ACGTG	1528	1533	-	Arabidopsis thaliana	Abscisic acid responsiveness
AhBBX22	TC-rich repeats	GTTTTCTTAC	1991	2000	+	Nicotiana tabacum	Defense and stress responsiveness
AhBBX22	CGTCA-motif	CGTCA	946	951	-	Hordeum vulgare	MeJA-responsiveness
AhBBX22	CGTCA-motif	CGTCA	1039	1044	-	Hordeum vulgare	MeJA-responsiveness
AhBBX22	MRE	AACCTAA	747	754	+	Petroselinum crispum	MYB binding site involved in light responsiveness
AhBBX22	CAT-box	GCCACT	1909	1915	-	Arabidopsis thaliana	Meristem expression
AhBBX22	GATA-motif	GATAGGA	1556	1563	+	Arabidopsis thaliana	Light responsiveness
AhBBX22	TCCC-motif	TCTCCCT	967	974	-	Spinacia oleracea	Light responsiveness
AhBBX22	TCA-element	CCATCTTTTT	1264	1273	+	Nicotiana tabacum	Salicylic acid responsiveness
AhBBX22	TCT-motif	TCTTAC	251	257	+	Arabidopsis thaliana	Light responsiveness
AhBBX22	GT1-motif	GGTTAA	1413	1419	-	Arabidopsis thaliana	Light responsiveness
AhBBX23	GA-motif	ATAGATAA	1848	1856	+	Arabidopsis thaliana	Light responsiveness
AhBBX23	GA-motif	ATAGATAA	1989	1997	-	Arabidopsis thaliana	Light responsiveness
AhBBX23	RY-element	CATGCATG	1932	1940	-	Helianthus annuus	Seed-specific regulation
AhBBX23	LTR	CCGAAA	636	642	-	Hordeum vulgare	Low-temperature responsiveness
AhBBX23	CGTCA-motif	CGTCA	579	584	+	Hordeum vulgare	MeJA-responsiveness
AhBBX23	TC-rich repeats	GTTTTCTTAC	985	994	+	Nicotiana tabacum	Defense and stress responsiveness
AhBBX23	ABRE	CACGTG	599	605	+	Arabidopsis thaliana	Abscisic acid responsiveness
AhBBX23	ABRE	ACGTG	600	605	+	Arabidopsis thaliana	Abscisic acid responsiveness
AhBBX23	ABRE	ACGTG	1187	1192	-	Arabidopsis thaliana	Abscisic acid responsiveness
AhBBX23	LAMP-element	CTTTATCA	768	776	+	Pisum sativum	Light responsiveness
AhBBX23	G-Box	CACGTG	599	605	+	Pisum sativum	Light responsiveness
AhBBX23	ARE	AAACCA	569	575	-	Zea mays	Anaerobic induction
AhBBX23	ARE	AAACCA	878	884	+	Zea mays	Anaerobic induction
AhBBX23	TGACG-motif	TGACG	579	584	-	Hordeum vulgare	MeJA-responsiveness
AhBBX23	G-box	CACGTG	599	605	+	Arabidopsis thaliana	Light responsiveness
AhBBX23	G-box	TACGTG	1187	1193	-	Arabidopsis thaliana	Light responsiveness
AhBBX24	GARE-motif	TCTGTTG	153	160	+	Brassica oleracea	Gibberellin-responsive element
AhBBX24	TC-rich repeats	GTTTTCTTAC	204	213	+	Nicotiana tabacum	Defense and stress responsiveness
AhBBX24	TC-rich repeats	GTTTTCTTAC	1149	1158	+	Nicotiana tabacum	Defense and stress responsiveness
AhBBX24	CGTCA-motif	CGTCA	186	191	+	Hordeum vulgare	MeJA-responsiveness
AhBBX24	GATA-motif	GATAGGA	1885	1892	-	Arabidopsis thaliana	Light responsiveness
AhBBX24	LTR	CCGAAA	1979	1985	-	Hordeum vulgare	Low-temperature responsiveness
AhBBX24	ATCT-motif	AATCTAATCC	1072	1081	+	Pisum sativum	Light responsiveness
AhBBX24	MRE	AACCTAA	492	499	+	Petroselinum crispum	MYB binding site involved in light responsiveness
AhBBX24	CAT-box	GCCACT	633	639	+	Arabidopsis thaliana	Meristem expression
AhBBX24	Gap-box	CAAATGAA(A/G)A	773	782.5	-	Arabidopsis thaliana	Light responsiveness
AhBBX24	ARE	AAACCA	704	710	+	Zea mays	Anaerobic induction
AhBBX24	ARE	AAACCA	1164	1170	+	Zea mays	Anaerobic induction
AhBBX24	TGACG-motif	TGACG	186	191	-	Hordeum vulgare	MeJA-responsiveness
AhBBX24	AT1-motif	AATTATTTTTTATT	446	459	+	Solanum tuberosum	Light responsiveness
AhBBX24	MBS	CAACTG	1016	1022	+	Arabidopsis thaliana	MYB binding site involved in drought-inducibility
AhBBX24	GCN4_motif	TGAGTCA	762	769	-	Oryza sativa	Endosperm expression
AhBBX24	P-box	CCTTTTG	353	360	-	Oryza sativa	Gibberellin-responsive element
AhBBX25	G-Box	CACGTT	223	229	+	Pisum sativum	Light responsiveness
AhBBX25	G-Box	CACGTT	996	1002	+	Pisum sativum	Light responsiveness
AhBBX25	G-Box	CACGTT	1041	1047	-	Pisum sativum	Light responsiveness
AhBBX25	I-box	gGATAAGGTG	917	926	+	Zea mays	Light responsiveness
AhBBX25	TGA-element	AACGAC	148	154	+	Brassica oleracea	Auxin responsiveness
AhBBX25	TGA-element	AACGAC	186	192	+	Brassica oleracea	Auxin responsiveness
AhBBX25	TGA-element	AACGAC	963	969	+	Brassica oleracea	Auxin responsiveness
AhBBX25	P-box	CCTTTTG	401	408	+	Oryza sativa	Gibberellin-responsive element
AhBBX25	chs-Unit 1 m1	ACCTAACCCGC	418	428	-	Hordeum vulgare	Light responsiveness
AhBBX25	MBS	CAACTG	90	96	+	Arabidopsis thaliana	MYB binding site involved in drought-inducibility
AhBBX25	MBS	CAACTG	471	477	+	Arabidopsis thaliana	MYB binding site involved in drought-inducibility
AhBBX25	TGACG-motif	TGACG	87	92	-	Hordeum vulgare	MeJA-responsiveness
AhBBX25	TGACG-motif	TGACG	110	115	+	Hordeum vulgare	MeJA-responsiveness
AhBBX25	GT1-motif	GGTTAA	218	224	-	Arabidopsis thaliana	Light responsiveness
AhBBX25	GT1-motif	GGTTAA	880	886	-	Arabidopsis thaliana	Light responsiveness
AhBBX25	GT1-motif	GGTTAA	1821	1827	-	Arabidopsis thaliana	Light responsiveness
AhBBX25	GARE-motif	TCTGTTG	700	707	+	Brassica oleracea	Gibberellin-responsive element
AhBBX25	GATA-motif	AAGATAAGATT	27	37	+	Arabidopsis thaliana	Light responsiveness
AhBBX25	GATA-motif	AAGGATAAGG	915	924	+	Solanum tuberosum	Light responsiveness
AhBBX25	LTR	CCGAAA	303	309	-	Hordeum vulgare	Low-temperature responsiveness
AhBBX25	LTR	CCGAAA	1875	1881	+	Hordeum vulgare	Low-temperature responsiveness
AhBBX25	CGTCA-motif	CGTCA	87	92	+	Hordeum vulgare	MeJA-responsiveness
AhBBX25	CGTCA-motif	CGTCA	110	115	-	Hordeum vulgare	MeJA-responsiveness
AhBBX25	ABRE	ACGTG	223	228	-	Arabidopsis thaliana	Abscisic acid responsiveness
AhBBX25	ABRE	ACGTG	996	1001	-	Arabidopsis thaliana	Abscisic acid responsiveness
AhBBX25	ABRE	ACGTG	1042	1047	+	Arabidopsis thaliana	Abscisic acid responsiveness
AhBBX26	TGA-element	AACGAC	1429	1435	-	Brassica oleracea	Auxin responsiveness
AhBBX26	G-Box	TCCACATGGCA	1570	1580	+	Triticum aestivum	Light responsiveness
AhBBX26	GCN4_motif	TGAGTCA	83	90	-	Oryza sativa	Endosperm expression
AhBBX26	GTGGC-motif	CATCGTGTGGC	1784	1794	+	Arabidopsis thaliana	Light responsiveness
AhBBX26	TGACG-motif	TGACG	1653	1658	-	Hordeum vulgare	MeJA-responsiveness
AhBBX26	RY-element	CATGCATG	1958	1966	-	Helianthus annuus	Seed-specific regulation
AhBBX26	GA-motif	ATAGATAA	1686	1694	+	Arabidopsis thaliana	Light responsiveness
AhBBX26	GT1-motif	GGTTAA	507	513	+	Arabidopsis thaliana	Light responsiveness
AhBBX26	GT1-motif	GGTTAA	1976	1982	-	Arabidopsis thaliana	Light responsiveness
AhBBX26	CGTCA-motif	CGTCA	1653	1658	+	Hordeum vulgare	MeJA-responsiveness
AhBBX26	TC-rich repeats	ATTCTCTAAC	1720	1729	-	Nicotiana tabacum	Defense and stress responsiveness
AhBBX26	ATCT-motif	AATCTAATCC	584	593	-	Pisum sativum	Light responsiveness
AhBBX26	GATA-motif	AAGATAAGATT	583	593	+	Arabidopsis thaliana	Light responsiveness
AhBBX27	MBS	CAACTG	314	320	+	Arabidopsis thaliana	MYB binding site involved in drought-inducibility
AhBBX27	G-box	tgACACGTGGCA	1905	1917	-	Lycopersicon esculentum	Light responsiveness
AhBBX27	G-box	ACACGTGGC	1906	1915	-	Brassica napus	Light responsiveness
AhBBX27	G-box	ACACGTG(G/t)CACC	1907	1917.5	+	Lycopersicon esculentum	Light responsiveness
AhBBX27	G-box	CACGTG	1908	1914	-	Arabidopsis thaliana	Light responsiveness
AhBBX27	TGA-element	AACGAC	472	478	-	Brassica oleracea	Auxin responsiveness
AhBBX27	G-Box	CACGTG	1908	1914	-	Pisum sativum	Light responsiveness
AhBBX27	ARE	AAACCA	1945	1951	+	Zea mays	Anaerobic induction
AhBBX27	ABRE	GCAACGTGTC	1906	1915	+	Hordeum vulgare	Abscisic acid responsiveness
AhBBX27	ABRE	CACGTG	1908	1914	-	Arabidopsis thaliana	Abscisic acid responsiveness
AhBBX27	ABRE	ACGTG	1909	1914	+	Arabidopsis thaliana	Abscisic acid responsiveness
AhBBX27	CAT-box	GCCACT	800	806	+	Arabidopsis thaliana	Meristem expression
AhBBX27	MRE	AACCTAA	1701	1708	+	Petroselinum crispum	MYB binding site involved in light responsiveness
AhBBX27	ATCT-motif	AATCTAATCC	305	314	+	Pisum sativum	Light responsiveness
AhBBX27	LTR	CCGAAA	421	427	-	Hordeum vulgare	Low-temperature responsiveness
AhBBX27	LTR	CCGAAA	1192	1198	-	Hordeum vulgare	Low-temperature responsiveness
AhBBX27	GATA-motif	GATAGGG	1028	1035	-	Pisum sativum	Light responsiveness
AhBBX27	GATA-motif	AAGGATAAGG	1774	1783	+	Solanum tuberosum	Light responsiveness
AhBBX27	TCCC-motif	TCTCCCT	900	907	-	Spinacia oleracea	Light responsiveness
AhBBX27	TCCC-motif	TCTCCCT	1500	1507	-	Spinacia oleracea	Light responsiveness
AhBBX27	GA-motif	ATAGATAA	116	124	+	Arabidopsis thaliana	Light responsiveness
AhBBX28	ARE	AAACCA	1079	1085	+	Zea mays	Anaerobic induction
AhBBX28	TGA-element	AACGAC	1585	1591	+	Brassica oleracea	Auxin responsiveness
AhBBX28	chs-CMA2a	TCACTTGA	1785	1793	-	Petroselinum crispum	Light responsiveness
AhBBX28	AE-box	AGAAACAA	1220	1228	+	Arabidopsis thaliana	Light responsiveness
AhBBX28	L-box	attctcaCCTACCA	1755	1768	-	Petroselinum hortense	Light responsiveness
AhBBX28	TGACG-motif	TGACG	1512	1517	-	Hordeum vulgare	MeJA-responsiveness
AhBBX28	GARE-motif	TCTGTTG	1617	1624	+	Brassica oleracea	Gibberellin-responsive element
AhBBX28	TCT-motif	TCTTAC	1073	1079	+	Arabidopsis thaliana	Light responsiveness
AhBBX28	MBSI	TTTTTACGGTTA	1261	1272	-	Petunia hybrida	MYB binding site involved in flavonoid biosynthetic genes regulation
AhBBX28	GATA-motif	GATAGGG	195	202	-	Pisum sativum	Light responsiveness
AhBBX28	ATCT-motif	AATCTAATCC	1966	1975	+	Pisum sativum	Light responsiveness
AhBBX28	chs-CMA1a	TTACTTAA	537	545	+	Daucus carota	Light responsiveness
AhBBX28	CGTCA-motif	CGTCA	1512	1517	+	Hordeum vulgare	MeJA-responsiveness
AhBBX29	ARE	AAACCA	298	304	+	Zea mays	Anaerobic induction
AhBBX29	ARE	AAACCA	310	316	-	Zea mays	Anaerobic induction
AhBBX29	I-box	atGATAAGGTC	1954	1964	+	Helianthus annuus	Light responsiveness
AhBBX29	TGACG-motif	TGACG	582	587	-	Hordeum vulgare	MeJA-responsiveness
AhBBX29	TGACG-motif	TGACG	1919	1924	+	Hordeum vulgare	MeJA-responsiveness
AhBBX29	AT1-motif	AATTATTTTTTATT	89	102	+	Solanum tuberosum	Light responsiveness
AhBBX29	GT1-motif	GGTTAA	1047	1053	-	Arabidopsis thaliana	Light responsiveness
AhBBX29	LTR	CCGAAA	1444	1450	+	Hordeum vulgare	Low-temperature responsiveness
AhBBX29	ABRE	AACCCGG	1417	1424	-	Arabidopsis thaliana	Abscisic acid responsiveness
AhBBX29	TC-rich repeats	ATTCTCTAAC	517	526	-	Nicotiana tabacum	Defense and stress responsiveness
AhBBX29	CGTCA-motif	CGTCA	582	587	+	Hordeum vulgare	MeJA-responsiveness
AhBBX29	CGTCA-motif	CGTCA	1919	1924	-	Hordeum vulgare	MeJA-responsiveness
AhBBX30	G-Box	CACGTG	594	600	+	Pisum sativum	Light responsiveness
AhBBX30	G-Box	CACGTG	617	623	+	Pisum sativum	Light responsiveness
AhBBX30	G-Box	CACGTG	634	640	+	Pisum sativum	Light responsiveness
AhBBX30	G-Box	CACGTG	657	663	+	Pisum sativum	Light responsiveness
AhBBX30	G-Box	CACGTG	687	693	+	Pisum sativum	Light responsiveness
AhBBX30	G-Box	CACGTG	722	728	+	Pisum sativum	Light responsiveness
AhBBX30	ARE	AAACCA	731	737	+	Zea mays	Anaerobic induction
AhBBX30	ARE	AAACCA	1480	1486	-	Zea mays	Anaerobic induction
AhBBX30	circadian	CAAAGATATC	1504	1513	+	Lycopersicon esculentum	Circadian control
AhBBX30	TGA-element	AACGAC	692	698	-	Brassica oleracea	Auxin responsiveness
AhBBX30	TGA-box	TGACGTAA	1194	1202	-	Glycine max	Auxin responsiveness
AhBBX30	O2-site	GATGACATGG	577	586	+	Zea mays	Zein metabolism regulation
AhBBX30	O2-site	GATGACATGG	673	682	-	Zea mays	Zein metabolism regulation
AhBBX30	O2-site	GATGATGTGG	703	712	-	Zea mays	Zein metabolism regulation
AhBBX30	AT1-motif	AATTATTTTTTATT	1244	1257	-	Solanum tuberosum	Light responsiveness
AhBBX30	TGACG-motif	TGACG	775	780	-	Hordeum vulgare	MeJA-responsiveness
AhBBX30	TGACG-motif	TGACG	1197	1202	-	Hordeum vulgare	MeJA-responsiveness
AhBBX30	G-box	CACGAC	503	509	+	Zea mays	Light responsiveness
AhBBX30	G-box	GCCACGTGGA	592	601	+	Arabidopsis thaliana	Light responsiveness
AhBBX30	G-box	CACGTG	594	600	+	Arabidopsis thaliana	Light responsiveness
AhBBX30	G-box	tgACACGTGGCA	614	625	+	Lycopersicon esculentum	Light responsiveness
AhBBX30	G-box	ACACGTGGC	616	625	+	Brassica napus	Light responsiveness
AhBBX30	G-box	CACGTG	617	623	+	Arabidopsis thaliana	Light responsiveness
AhBBX30	G-box	TAACACGTAG	631	640	+	Brassica oleracea	Light responsiveness
AhBBX30	G-box	ACACGTGGC	633	642	+	Brassica napus	Light responsiveness
AhBBX30	G-box	CACGTG	634	640	+	Arabidopsis thaliana	Light responsiveness
AhBBX30	G-box	tgACACGTGGCA	654	665	+	Lycopersicon esculentum	Light responsiveness
AhBBX30	G-box	CACGTG	657	663	+	Arabidopsis thaliana	Light responsiveness
AhBBX30	G-box	tgACACGTGGCA	684	695	-	Lycopersicon esculentum	Light responsiveness
AhBBX30	G-box	ACACGTGGC	685	694	-	Brassica napus	Light responsiveness
AhBBX30	G-box	CACGTG	687	693	+	Arabidopsis thaliana	Light responsiveness
AhBBX30	G-box	GCCACGTGGA	720	729	-	Arabidopsis thaliana	Light responsiveness
AhBBX30	G-box	ACACGTGGC	721	730	+	Brassica napus	Light responsiveness
AhBBX30	G-box	CACGTG	722	728	+	Arabidopsis thaliana	Light responsiveness
AhBBX30	G-box	ACACGTG(G/t)CACC	740	750.5	-	Lycopersicon esculentum	Light responsiveness
AhBBX30	G-box	ACACGTG(G/t)CACC	744	754.5	+	Lycopersicon esculentum	Light responsiveness
AhBBX30	G-box	CACGTC	773	779	+	Zea mays	Light responsiveness
AhBBX30	GCN4_motif	TGAGTCA	530	537	+	Oryza sativa	Endosperm expression
AhBBX30	GT1-motif	GGTTAAT	1527	1534	-	Avena sativa	Light responsiveness
AhBBX30	GT1-motif	GGTTAA	1528	1534	-	Arabidopsis thaliana	Light responsiveness
AhBBX30	GARE-motif	TCTGTTG	1897	1904	-	Brassica oleracea	Gibberellin-responsive element
AhBBX30	TCT-motif	TCTTAC	1005	1011	-	Arabidopsis thaliana	Light responsiveness
AhBBX30	GATA-motif	AAGATAAGATT	407	417	+	Arabidopsis thaliana	Light responsiveness
AhBBX30	ATCT-motif	AATCTAATCC	938	947	-	Pisum sativum	Light responsiveness
AhBBX30	CGTCA-motif	CGTCA	775	780	+	Hordeum vulgare	MeJA-responsiveness
AhBBX30	CGTCA-motif	CGTCA	1197	1202	+	Hordeum vulgare	MeJA-responsiveness
AhBBX30	ABRE	GACACGTGGC	592	601	+	Triticum aestivum	Abscisic acid responsiveness
AhBBX30	ABRE	CACGTG	594	600	+	Arabidopsis thaliana	Abscisic acid responsiveness
AhBBX30	ABRE	ACGTG	595	600	+	Arabidopsis thaliana	Abscisic acid responsiveness
AhBBX30	ABRE	GCAACGTGTC	615	624	-	Hordeum vulgare	Abscisic acid responsiveness
AhBBX30	ABRE	CACGTG	617	623	+	Arabidopsis thaliana	Abscisic acid responsiveness
AhBBX30	ABRE	ACGTG	618	623	+	Arabidopsis thaliana	Abscisic acid responsiveness
AhBBX30	ABRE	GACACGTGGC	632	641	+	Triticum aestivum	Abscisic acid responsiveness
AhBBX30	ABRE	CACGTG	634	640	+	Arabidopsis thaliana	Abscisic acid responsiveness
AhBBX30	ABRE	ACGTG	635	640	+	Arabidopsis thaliana	Abscisic acid responsiveness
AhBBX30	ABRE	GACACGTGGC	655	664	+	Triticum aestivum	Abscisic acid responsiveness
AhBBX30	ABRE	CACGTG	657	663	+	Arabidopsis thaliana	Abscisic acid responsiveness
AhBBX30	ABRE	ACGTG	658	663	+	Arabidopsis thaliana	Abscisic acid responsiveness
AhBBX30	ABRE	GCAACGTGTC	685	694	+	Hordeum vulgare	Abscisic acid responsiveness
AhBBX30	ABRE	CACGTG	687	693	+	Arabidopsis thaliana	Abscisic acid responsiveness
AhBBX30	ABRE	ACGTG	688	693	+	Arabidopsis thaliana	Abscisic acid responsiveness
AhBBX30	ABRE	GACACGTGGC	720	729	+	Triticum aestivum	Abscisic acid responsiveness
AhBBX30	ABRE	CACGTG	722	728	+	Arabidopsis thaliana	Abscisic acid responsiveness
AhBBX30	ABRE	ACGTG	723	728	+	Arabidopsis thaliana	Abscisic acid responsiveness
AhBBX30	ABRE	ACGTG	773	778	-	Arabidopsis thaliana	Abscisic acid responsiveness
AhBBX31	TCCC-motif	TCTCCCT	429	436	+	Spinacia oleracea	Light responsiveness
AhBBX31	GATA-motif	GATAGGA	156	163	-	Arabidopsis thaliana	Light responsiveness
AhBBX31	CGTCA-motif	CGTCA	316	321	+	Hordeum vulgare	MeJA-responsiveness
AhBBX31	CGTCA-motif	CGTCA	932	937	-	Hordeum vulgare	MeJA-responsiveness
AhBBX31	CGTCA-motif	CGTCA	990	995	-	Hordeum vulgare	MeJA-responsiveness
AhBBX31	GT1-motif	GGTTAA	1375	1381	-	Arabidopsis thaliana	Light responsiveness
AhBBX31	G-box	CACGAC	752	758	+	Zea mays	Light responsiveness
AhBBX31	MBS	CAACTG	250	256	-	Arabidopsis thaliana	MYB binding site involved in drought-inducibility
AhBBX31	TGACG-motif	TGACG	316	321	-	Hordeum vulgare	MeJA-responsiveness
AhBBX31	TGACG-motif	TGACG	932	937	+	Hordeum vulgare	MeJA-responsiveness
AhBBX31	TGACG-motif	TGACG	990	995	+	Hordeum vulgare	MeJA-responsiveness
AhBBX31	O2-site	GATGACATGG	233	242	+	Zea mays	Zein metabolism regulation
AhBBX31	I-box	TGATAATGT	1210	1219	-	Solanum tuberosum	Light responsiveness
AhBBX31	ARE	AAACCA	2	8	-	Zea mays	Anaerobic induction
AhBBX31	ARE	AAACCA	71	77	-	Zea mays	Anaerobic induction
AhBBX31	ARE	AAACCA	496	502	-	Zea mays	Anaerobic induction
AhBBX31	ARE	AAACCA	605	611	-	Zea mays	Anaerobic induction
AhBBX31	ARE	AAACCA	922	928	-	Zea mays	Anaerobic induction
AhBBX31	ARE	AAACCA	1398	1404	+	Zea mays	Anaerobic induction
AhBBX31	circadian	CAAAGATATC	1480	1489	+	Lycopersicon esculentum	Circadian control
AhBBX32	G-Box	CACGTT	968	974	+	Pisum sativum	Light responsiveness
AhBBX32	G-Box	CACGTG	1223	1229	-	Pisum sativum	Light responsiveness
AhBBX32	circadian	CAAAGATATC	1684	1693	+	Lycopersicon esculentum	Circadian control
AhBBX32	AE-box	AGAAACAA	909	917	-	Arabidopsis thaliana	Light responsiveness
AhBBX32	G-box	CACGTG	1223	1229	-	Arabidopsis thaliana	Light responsiveness
AhBBX32	AuxRR-core	GGTCCAT	411	418	-	Nicotiana tabacum	Auxin responsiveness
AhBBX32	TGACG-motif	TGACG	981	986	-	Hordeum vulgare	MeJA-responsiveness
AhBBX32	TCT-motif	TCTTAC	1843	1849	+	Arabidopsis thaliana	Light responsiveness
AhBBX32	TCA-element	CCATCTTTTT	1544	1553	+	Nicotiana tabacum	Salicylic acid responsiveness
AhBBX32	LS7	CAGATTTATTTTTA	1336	1349	+	Zea mays	Light responsiveness
AhBBX32	ATCT-motif	AATCTAATCC	163	172	-	Pisum sativum	Light responsiveness
AhBBX32	CGTCA-motif	CGTCA	981	986	+	Hordeum vulgare	MeJA-responsiveness
AhBBX32	ABRE	ACGTG	968	973	-	Arabidopsis thaliana	Abscisic acid responsiveness
AhBBX32	ABRE	CACGTG	1223	1229	-	Arabidopsis thaliana	Abscisic acid responsiveness
AhBBX32	ABRE	ACGTG	1224	1229	+	Arabidopsis thaliana	Abscisic acid responsiveness
AhBBX33	G-box	TACGTG	737	743	-	Arabidopsis thaliana	Light responsiveness
AhBBX33	G-box	CCACGTAA	994	1002	-	Brassica napus	Light responsiveness
AhBBX33	G-box	TACGTG	995	1001	+	Arabidopsis thaliana	Light responsiveness
AhBBX33	Sp1	GGGCGG	1199	1205	+	Oryza sativa	Light responsiveness
AhBBX33	MBS	CAACTG	1208	1214	+	Arabidopsis thaliana	MYB binding site involved in drought-inducibility
AhBBX33	MBS	CAACTG	1353	1359	-	Arabidopsis thaliana	MYB binding site involved in drought-inducibility
AhBBX33	3-AF1 binding site	TAAGAGAGGAA	1800	1810	-	Solanum tuberosum	Light responsiveness
AhBBX33	chs-CMA1a	TTACTTAA	198	206	+	Daucus carota	Light responsiveness
AhBBX33	TC-rich repeats	GTTTTCTTAC	496	506	-	Nicotiana tabacum	Defense and stress responsiveness
AhBBX33	CGTCA-motif	CGTCA	719	724	+	Hordeum vulgare	MeJA-responsiveness
AhBBX33	CGTCA-motif	CGTCA	939	944	+	Hordeum vulgare	MeJA-responsiveness
AhBBX33	CGTCA-motif	CGTCA	1041	1046	-	Hordeum vulgare	MeJA-responsiveness
AhBBX33	CGTCA-motif	CGTCA	1076	1081	-	Hordeum vulgare	MeJA-responsiveness
AhBBX33	CGTCA-motif	CGTCA	1609	1614	+	Hordeum vulgare	MeJA-responsiveness
AhBBX33	TATC-box	TATCCCA	639	646	+	Oryza sativa	Gibberellin-responsive element
AhBBX33	TCT-motif	TCTTAC	496	502	-	Arabidopsis thaliana	Light responsiveness
AhBBX33	GT1-motif	GGTTAAT	552	559	-	Avena sativa	Light responsiveness
AhBBX33	GT1-motif	GGTTAA	553	559	-	Arabidopsis thaliana	Light responsiveness
AhBBX33	TGACG-motif	TGACG	719	724	-	Hordeum vulgare	MeJA-responsiveness
AhBBX33	TGACG-motif	TGACG	939	944	-	Hordeum vulgare	MeJA-responsiveness
AhBBX33	TGACG-motif	TGACG	1041	1046	+	Hordeum vulgare	MeJA-responsiveness
AhBBX33	TGACG-motif	TGACG	1076	1081	+	Hordeum vulgare	MeJA-responsiveness
AhBBX33	TGACG-motif	TGACG	1609	1614	-	Hordeum vulgare	MeJA-responsiveness
AhBBX33	TGA-element	AACGAC	88	94	-	Brassica oleracea	Auxin responsiveness
AhBBX33	G-Box	CACGTT	1182	1188	+	Pisum sativum	Light responsiveness
AhBBX33	TCA-element	CCATCTTTTT	948	957	-	Nicotiana tabacum	Salicylic acid responsiveness
AhBBX33	ABRE	ACGTG	737	742	-	Arabidopsis thaliana	Abscisic acid responsiveness
AhBBX33	ABRE	ACGTG	996	1001	+	Arabidopsis thaliana	Abscisic acid responsiveness
AhBBX33	ABRE	CGTACGTGCA	1015	1024	-	Hordeum vulgare	Abscisic acid responsiveness
AhBBX33	ABRE	ACGTG	1182	1187	-	Arabidopsis thaliana	Abscisic acid responsiveness
AhBBX34	ARE	AAACCA	528	534	-	Zea mays	Anaerobic induction
AhBBX34	ARE	AAACCA	635	641	+	Zea mays	Anaerobic induction
AhBBX34	ARE	AAACCA	1101	1107	+	Zea mays	Anaerobic induction
AhBBX34	G-Box	CACGTT	495	501	+	Pisum sativum	Light responsiveness
AhBBX34	G-Box	CACGTG	1073	1079	-	Pisum sativum	Light responsiveness
AhBBX34	G-box	TACGTG	71	77	+	Arabidopsis thaliana	Light responsiveness
AhBBX34	G-box	CAGACGTGGCA	492	502	-	Nicotiana plumbaginifolia	Light responsiveness
AhBBX34	G-box	CCACGTAA	1021	1029	-	Brassica napus	Light responsiveness
AhBBX34	G-box	TACGTG	1022	1028	+	Arabidopsis thaliana	Light responsiveness
AhBBX34	G-box	CACGTG	1073	1079	-	Arabidopsis thaliana	Light responsiveness
AhBBX34	G-box	TACGTG	1109	1115	-	Arabidopsis thaliana	Light responsiveness
AhBBX34	G-box	TACGTG	1960	1966	-	Arabidopsis thaliana	Light responsiveness
AhBBX34	AT1-motif	AATTATTTTTTATT	1412	1425	-	Solanum tuberosum	Light responsiveness
AhBBX34	AT1-motif	AATTATTTTTTATT	1626	1639	+	Solanum tuberosum	Light responsiveness
AhBBX34	O2-site	GATGATGTGG	959	968	+	Zea mays	Zein metabolism regulation
AhBBX34	TGACG-motif	TGACG	501	506	+	Hordeum vulgare	MeJA-responsiveness
AhBBX34	GT1-motif	GGTTAA	62	68	+	Arabidopsis thaliana	Light responsiveness
AhBBX34	GT1-motif	GGTTAA	1472	1478	-	Arabidopsis thaliana	Light responsiveness
AhBBX34	TCA-element	CCATCTTTTT	547	556	-	Nicotiana tabacum	Salicylic acid responsiveness
AhBBX34	LAMP-element	CTTTATCA	1683	1691	-	Pisum sativum	Light responsiveness
AhBBX34	Pc-CMA2c	GCCCACGCA	1077	1086	-	Pisum sativum	Light responsiveness
AhBBX34	CGTCA-motif	CGTCA	501	506	-	Hordeum vulgare	MeJA-responsiveness
AhBBX34	ABRE	ACGTG	72	77	+	Arabidopsis thaliana	Abscisic acid responsiveness
AhBBX34	ABRE	ACGTG	495	500	-	Arabidopsis thaliana	Abscisic acid responsiveness
AhBBX34	ABRE	ACGTG	1023	1028	+	Arabidopsis thaliana	Abscisic acid responsiveness
AhBBX34	ABRE	CACGTG	1073	1079	-	Arabidopsis thaliana	Abscisic acid responsiveness
AhBBX34	ABRE	ACGTG	1074	1079	+	Arabidopsis thaliana	Abscisic acid responsiveness
AhBBX34	ABRE	ACGTG	1109	1114	-	Arabidopsis thaliana	Abscisic acid responsiveness
AhBBX34	ABRE	ACGTG	1960	1965	-	Arabidopsis thaliana	Abscisic acid responsiveness
AhBBX35	GT1-motif	GGTTAAT	122	129	-	Avena sativa	Light responsiveness
AhBBX35	GT1-motif	GGTTAA	123	129	-	Arabidopsis thaliana	Light responsiveness
AhBBX35	GT1-motif	GGTTAA	425	431	+	Arabidopsis thaliana	Light responsiveness
AhBBX35	GT1-motif	GGTTAA	1367	1373	-	Arabidopsis thaliana	Light responsiveness
AhBBX35	GA-motif	ATAGATAA	955	963	-	Arabidopsis thaliana	Light responsiveness
AhBBX35	TCT-motif	TCTTAC	214	220	-	Arabidopsis thaliana	Light responsiveness
AhBBX35	TCT-motif	TCTTAC	1141	1147	-	Arabidopsis thaliana	Light responsiveness
AhBBX35	ACE	GACACGTATG	1332	1341	-	Petroselinum crispum	Light responsiveness
AhBBX35	MRE	AACCTAA	1226	1233	+	Petroselinum crispum	MYB binding site involved in light responsiveness
AhBBX35	GATA-motif	AAGATAAGATT	108	118	-	Arabidopsis thaliana	Light responsiveness
AhBBX35	GATA-motif	AAGGATAAGG	1060	1069	+	Solanum tuberosum	Light responsiveness
AhBBX35	GATA-motif	AAGGATAAGG	1198	1207	-	Solanum tuberosum	Light responsiveness
AhBBX35	ABRE	TACGTGTC	1334	1342	+	Oryza sativa	Abscisic acid responsiveness
AhBBX35	ABRE	ACGTG	1335	1340	+	Arabidopsis thaliana	Abscisic acid responsiveness
AhBBX35	ABRE	GACACGTGGC	1370	1379	-	Triticum aestivum	Abscisic acid responsiveness
AhBBX35	ABRE	CACGTG	1372	1378	-	Arabidopsis thaliana	Abscisic acid responsiveness
AhBBX35	ABRE	ACGTG	1373	1378	+	Arabidopsis thaliana	Abscisic acid responsiveness
AhBBX35	ABRE	ACGTG	1380	1385	-	Arabidopsis thaliana	Abscisic acid responsiveness
AhBBX35	TC-rich repeats	GTTTTCTTAC	1194	1203	+	Nicotiana tabacum	Defense and stress responsiveness
AhBBX35	CGTCA-motif	CGTCA	684	689	-	Hordeum vulgare	MeJA-responsiveness
AhBBX35	CGTCA-motif	CGTCA	1993	1998	-	Hordeum vulgare	MeJA-responsiveness
AhBBX35	ARE	AAACCA	1669	1675	-	Zea mays	Anaerobic induction
AhBBX35	G-Box	CACGTG	1372	1378	-	Pisum sativum	Light responsiveness
AhBBX35	G-Box	CACGTT	1380	1386	+	Pisum sativum	Light responsiveness
AhBBX35	TGA-element	AACGAC	1795	1801	+	Brassica oleracea	Auxin responsiveness
AhBBX35	O2-site	GATGATGTGG	127	136	-	Zea mays	Zein metabolism regulation
AhBBX35	O2-site	GATGATGTGG	1164	1173	-	Zea mays	Zein metabolism regulation
AhBBX35	O2-site	GATGA(C/T)(A/G)TG(A/G)	1474	1482	+	Zea mays	Zein metabolism regulation
AhBBX35	AT1-motif	AATTATTTTTTATT	570	583	+	Solanum tuberosum	Light responsiveness
AhBBX35	TGACG-motif	TGACG	684	689	+	Hordeum vulgare	MeJA-responsiveness
AhBBX35	TGACG-motif	TGACG	1993	1998	+	Hordeum vulgare	MeJA-responsiveness
AhBBX35	P-box	CCTTTTG	1032	1039	+	Oryza sativa	Gibberellin-responsive element
AhBBX35	P-box	CCTTTTG	1101	1108	-	Oryza sativa	Gibberellin-responsive element
AhBBX35	G-box	TACGTG	1334	1340	+	Arabidopsis thaliana	Light responsiveness
AhBBX35	G-box	CACGTG	1372	1378	-	Arabidopsis thaliana	Light responsiveness
AhBBX36	I-box	AGATAAGG	1888	1896	+	Triticum aestivum	Light responsiveness
AhBBX36	AT1-motif	AATTATTTTTTATT	1392	1405	+	Solanum tuberosum	Light responsiveness
AhBBX36	AT1-motif	AATTATTTTTTATT	1419	1432	+	Solanum tuberosum	Light responsiveness
AhBBX36	GTGGC-motif	CATCGTGTGGC	412	422	-	Arabidopsis thaliana	Light responsiveness
AhBBX36	LTR	CCGAAA	1724	1730	-	Hordeum vulgare	Low-temperature responsiveness
AhBBX36	LTR	CCGAAA	1806	1812	+	Hordeum vulgare	Low-temperature responsiveness
AhBBX36	TCA-element	CCATCTTTTT	1310	1319	+	Nicotiana tabacum	Salicylic acid responsiveness
AhBBX36	TCCC-motif	TCTCCCT	396	403	-	Spinacia oleracea	Light responsiveness
AhBBX37	G-box	ACACGTGT	659	667	+	Brassica napus	Light responsiveness
AhBBX37	G-box	CACGTG	660	666	+	Arabidopsis thaliana	Light responsiveness
AhBBX37	chs-Unit 1 m1	ACCTAACCCGC	760	770	+	Hordeum vulgare	Light responsiveness
AhBBX37	MBS	CAACTG	895	901	-	Arabidopsis thaliana	MYB binding site involved in drought-inducibility
AhBBX37	O2-site	GATGA(C/T)(A/G)TG(A/G)	1439	1447	-	Zea mays	Zein metabolism regulation
AhBBX37	ARE	AAACCA	376	382	+	Zea mays	Anaerobic induction
AhBBX37	ARE	AAACCA	518	524	+	Zea mays	Anaerobic induction
AhBBX37	ARE	AAACCA	616	622	+	Zea mays	Anaerobic induction
AhBBX37	ARE	AAACCA	622	628	+	Zea mays	Anaerobic induction
AhBBX37	ARE	AAACCA	996	1002	+	Zea mays	Anaerobic induction
AhBBX37	G-Box	CACGTG	660	666	+	Pisum sativum	Light responsiveness
AhBBX37	G-Box	CACGTT	936	942	-	Pisum sativum	Light responsiveness
AhBBX37	TGA-element	AACGAC	1313	1319	-	Brassica oleracea	Auxin responsiveness
AhBBX37	circadian	CAAAGATATC	551	560	-	Lycopersicon esculentum	Circadian control
AhBBX37	AE-box	AGAAACAA	1001	1009	+	Arabidopsis thaliana	Light responsiveness
AhBBX37	LAMP-element	CTTTATCA	1296	1304	+	Pisum sativum	Light responsiveness
AhBBX37	TCA-element	CCATCTTTTT	1773	1783	+	Nicotiana tabacum	Salicylic acid responsiveness
AhBBX37	TCCC-motif	TCTCCCT	1799	1806	-	Spinacia oleracea	Light responsiveness
AhBBX37	CAT-box	GCCACT	1976	1982	-	Arabidopsis thaliana	Meristem expression
AhBBX37	GATA-motif	AAGATAAGATT	706	716	-	Arabidopsis thaliana	Light responsiveness
AhBBX37	ABRE	GACACGTGGC	658	667	+	Triticum aestivum	Abscisic acid responsiveness
AhBBX37	ABRE	CACGTG	660	666	+	Arabidopsis thaliana	Abscisic acid responsiveness
AhBBX37	ABRE	ACGTG	661	666	+	Arabidopsis thaliana	Abscisic acid responsiveness
AhBBX37	ABRE	ACGTG	937	942	+	Arabidopsis thaliana	Abscisic acid responsiveness
AhBBX37	TC-rich repeats	GTTTTCTTAC	1491	1500	+	Nicotiana tabacum	Defense and stress responsiveness
AhBBX37	TC-rich repeats	ATTCTCTAAC	1557	1566	-	Nicotiana tabacum	Defense and stress responsiveness
AhBBX37	GT1-motif	GGTTAA	298	304	+	Arabidopsis thaliana	Light responsiveness
AhBBX37	GT1-motif	GGTTAA	313	319	+	Arabidopsis thaliana	Light responsiveness
AhBBX37	TCT-motif	TCTTAC	735	741	-	Arabidopsis thaliana	Light responsiveness
AhBBX38	ABRE	ACGTG	1513	1518	+	Arabidopsis thaliana	Abscisic acid responsiveness
AhBBX38	ABRE	CACGTG	1598	1604	-	Arabidopsis thaliana	Abscisic acid responsiveness
AhBBX38	ABRE	ACGTG	1599	1604	+	Arabidopsis thaliana	Abscisic acid responsiveness
AhBBX38	ABRE	CACGTG	1828	1834	-	Arabidopsis thaliana	Abscisic acid responsiveness
AhBBX38	ABRE	ACGTG	1829	1834	+	Arabidopsis thaliana	Abscisic acid responsiveness
AhBBX38	CGTCA-motif	CGTCA	1199	1204	+	Hordeum vulgare	MeJA-responsiveness
AhBBX38	LTR	CCGAAA	348	354	-	Hordeum vulgare	Low-temperature responsiveness
AhBBX38	CAT-box	GCCACT	102	108	+	Arabidopsis thaliana	Meristem expression
AhBBX38	TCT-motif	TCTTAC	744	750	-	Arabidopsis thaliana	Light responsiveness
AhBBX38	GT1-motif	GGTTAAT	767	774	+	Avena sativa	Light responsiveness
AhBBX38	GA-motif	ATAGATAA	727	735	-	Arabidopsis thaliana	Light responsiveness
AhBBX38	GA-motif	ATAGATAA	1246	1254	+	Arabidopsis thaliana	Light responsiveness
AhBBX38	TGACG-motif	TGACG	1199	1204	-	Hordeum vulgare	MeJA-responsiveness
AhBBX38	O2-site	GATGATGTGG	1653	1662	+	Zea mays	Zein metabolism regulation
AhBBX38	G-box	CACGAC	25	31	+	Zea mays	Light responsiveness
AhBBX38	G-box	TACGTG	1512	1518	+	Arabidopsis thaliana	Light responsiveness
AhBBX38	G-box	CACGTG	1598	1604	-	Arabidopsis thaliana	Light responsiveness
AhBBX38	G-box	CACGTG	1828	1834	-	Arabidopsis thaliana	Light responsiveness
AhBBX38	ARE	AAACCA	166	172	-	Zea mays	Anaerobic induction
AhBBX38	ARE	AAACCA	345	351	-	Zea mays	Anaerobic induction
AhBBX38	ARE	AAACCA	1678	1684	+	Zea mays	Anaerobic induction
AhBBX38	G-Box	CACGTG	1598	1604	-	Pisum sativum	Light responsiveness
AhBBX38	G-Box	CACGTG	1828	1834	-	Pisum sativum	Light responsiveness
AhBBX39	MBSI	aaaAaaC(G/C)GTTA	1397	1407.5	+	Petunia hybrida	MYB binding site involved in flavonoid biosynthetic genes regulation
AhBBX39	GARE-motif	TCTGTTG	1990	1997	-	Brassica oleracea	Gibberellin-responsive element
AhBBX39	TCT-motif	TCTTAC	67	73	+	Arabidopsis thaliana	Light responsiveness
AhBBX39	MRE	AACCTAA	314	321	-	Petroselinum crispum	MYB binding site involved in light responsiveness
AhBBX39	CGTCA-motif	CGTCA	1629	1634	+	Hordeum vulgare	MeJA-responsiveness
AhBBX39	chs-CMA1a	TTACTTAA	324	332	-	Daucus carota	Light responsiveness
AhBBX39	ABRE	CACGTG	466	472	+	Arabidopsis thaliana	Abscisic acid responsiveness
AhBBX39	ABRE	ACGTG	467	472	+	Arabidopsis thaliana	Abscisic acid responsiveness
AhBBX39	ABRE	GCCGCGTGGC	1565	1574	-	Oryza sativa	Abscisic acid responsiveness
AhBBX39	ABRE	CACGTG	1567	1573	-	Arabidopsis thaliana	Abscisic acid responsiveness
AhBBX39	ABRE	ACGTG	1568	1573	+	Arabidopsis thaliana	Abscisic acid responsiveness
AhBBX39	Box II	CCACGTGGC	1565	1574	-	Petroselinum crispum	Light responsiveness
AhBBX39	Box II	CCACGTGGC	1566	1575	+	Petroselinum crispum	Light responsiveness
AhBBX39	G-Box	CACGTG	466	472	+	Pisum sativum	Light responsiveness
AhBBX39	G-Box	CACGTG	1567	1573	-	Pisum sativum	Light responsiveness
AhBBX39	ARE	AAACCA	299	305	+	Zea mays	Anaerobic induction
AhBBX39	TGACG-motif	TGACG	1629	1634	-	Hordeum vulgare	MeJA-responsiveness
AhBBX39	G-box	ACACGTGT	465	473	+	Brassica napus	Light responsiveness
AhBBX39	G-box	CACGTG	466	472	+	Arabidopsis thaliana	Light responsiveness
AhBBX39	G-box	GCCACGTGGA	1565	1574	-	Arabidopsis thaliana	Light responsiveness
AhBBX39	G-box	CACGTG	1567	1573	-	Arabidopsis thaliana	Light responsiveness
AhBBX39	AuxRR-core	GGTCCAT	490	497	+	Nicotiana tabacum	Auxin responsiveness

## Sheet: Table S9
Gene Name	Seedling_Leaves	MainStem_Leaves	LateralStem_Leaves	VegetativeShootTip	ReproductiveShootTip	Roots	NoduleRoots	Flowers	Pistils	Stamens	AerialGynTip	SubGynTip	PodPt1	StalkPt1	PodPt3	PericarpPt5	SeedPt5	Pericarp_Pattee6	Seed_Pattee6	Seed_Pattee7	Seed_Pattee8	2Seed_Pattee10
AdBBX1	99.7	88.02	106.56	27.39	19.77	37.04	25.51	122.64	108.05	75.14	102.46	59.17	46.53	161.7	45.04	50.87	9.85	68.06	11.69	9.01	5.88	4.97
AdBBX2	0.15	0.29	0.21	3.07	1.81	0.57	0.19	0.02	0.11	0.35	0.7	0.82	0.54	0.48	0.51	0.26	0.41	0.52	0.2	0.35	0.17	1.38
AdBBX3	7.22	10.11	10.63	5.59	5.27	1.21	8.63	9.97	7.14	2.02	6.88	1.51	3.17	2.56	4.23	2.57	9.28	2.13	9.03	5.79	4.46	3.25
AdBBX4	5.01	3.86	3.36	1.62	2.82	1.6	0.94	6.1	3.78	2.66	4.06	2.25	5.16	2.62	7.15	4.11	6.86	2.36	4.78	1.34	0.4	0.15
AdBBX5	0.69	0.98	1.04	9.1	9.02	2.48	19.53	0.26	2.38	0.77	1.06	1.95	1.27	3.81	0.79	0.56	0.58	1.48	0.72	0.99	0.65	1.57
AdBBX6	20.58	24.72	36.98	0.83	1.38	0.02	0.25	0.3	7.28	0.04	8.27	0.12	0.06	1.03	0.37	0.18	1.31	0.25	1.06	0.29	0.17	0
AdBBX7	28.42	28.78	44.3	1.34	1.21	0.19	0.07	139.13	54.47	3.81	24.61	1.36	2.96	8.16	4.13	4.24	0.34	3.96	0.39	0.46	0.12	0.59
AdBBX8	10.37	9.43	10.02	2.34	3.33	9.74	5.52	45.62	19.46	14.05	12.09	3.98	17.42	17.92	18.56	17.63	17.34	16.73	17.79	12.92	9.96	6.09
AdBBX9	34.66	25.99	29.63	0.84	1.99	0.04	0	4.82	15.18	0.03	8.86	2.27	0.17	3.1	0.03	0.08	0	0.12	0	0.01	0	0
AdBBX10	0.39	0.37	0.27	2.39	3.29	7.89	1.2	0.29	0.44	3.06	19.95	32.8	61.45	10.34	54.73	19.74	4.41	13.93	2.81	3.1	3.69	3.04
AdBBX11	1.28	1.44	2.11	10.18	9.25	6.41	8.45	0.52	0.87	4.69	11.49	7.53	20.24	5.2	23.99	15	10.02	12.31	9.44	8.61	8.02	15.79
AdBBX12	0.23	0.2	0.24	0.27	0.3	0.26	0.05	0.09	0.05	0.05	0.08	0.23	0.1	0.42	0.06	0.09	0.17	0.25	0.22	0.08	0.06	0.07
AdBBX13	2.85	6.31	5.03	9.1	9.12	1.69	5.26	12.73	5.61	1.35	4.26	3.19	6.24	3.06	3.85	2.21	4.82	1.43	5.05	8.28	11.66	14.43
AdBBX14	57.87	53.23	58.19	6.76	19.86	0.74	0.56	53.25	54.22	9.64	37.71	11.79	8.67	10.33	2.31	2.52	2.46	2.69	2.79	1.39	0.54	0.2
AdBBX15	10.68	11.67	11.52	4.14	5.06	3.01	4.19	12.89	24.7	4.55	12.14	7.82	26.73	11.02	20.59	21.54	4.62	16.41	5.43	7.28	7.04	1.38
AdBBX16	1.96	1.35	3.51	0.83	0.94	0.31	14.74	0.29	0.35	0.43	2.58	0.73	0.23	0.41	0.2	0	1.41	0	0.44	0.03	0.01	0
AdBBX17	4.89	6.1	6.52	5.4	4.11	0.78	6.07	8.45	6.51	5.8	5.6	7.85	12.39	12.72	7.01	4.77	6.61	4.58	5.13	4.54	5.36	1.02
AdBBX18	120.02	129.72	143.75	128.78	114.74	0.86	0.3	114.89	129.81	53.63	115.25	26.73	64.52	68.89	13.99	10.78	17.39	13.12	30.02	23.08	12.59	5.42
AdBBX19	0.02	0.04	0.04	0	0	0.05	0.02	0	0.02	0	0.01	0.14	0.04	0.01	0	0	0.01	0.02	0.01	0.01	0	0
AiBBX1	99.14	88.56	110.94	22.73	17.65	33.14	24.63	137.48	125.26	84.14	100.47	66	49.69	151.91	48.15	53.16	13.79	68.21	15.1	11.96	8.45	6.05
AiBBX2	27.88	35.01	35.73	19	18.01	4.28	30.74	32.98	30.75	13.69	27.32	6.96	16.68	14.4	18.92	13.09	32.91	9.99	32.22	19.49	16.45	12.84
AiBBX3	0.54	0.46	0.33	2.44	1.17	0.58	0.18	0.02	0.12	0.1	0.37	0.44	0.28	0.43	0.34	0.2	0.17	0.36	0.12	0.21	0.06	1.29
AiBBX4	3.84	2.72	2.91	1.05	1.72	1.2	0.65	6.74	4.06	2.94	4.7	1.75	6.29	3.66	7.47	4.61	9.4	3.05	6.59	1.77	0.76	0.07
AiBBX5	0.35	0.83	0.94	10.95	11.8	2.44	7.53	0.22	0.89	0.61	1.18	2.53	3.06	2.29	2.72	1.65	0.6	3.05	0.88	0.86	1.68	2.31
AiBBX6	28.28	30.31	43.9	1.27	2	0.01	0.06	0.55	9.16	0.09	10.22	0.15	0	1.13	0.13	0.14	0.71	0.16	1.09	0.18	0.05	0
AiBBX7	54.64	48.44	79.64	2.69	2.07	0.2	0.12	146.63	75.42	6.56	36.69	0.99	6.08	6.56	3.4	2.91	2.25	2.59	1.75	1.81	0.98	0.55
AiBBX8	21.2	19.63	21.07	5.86	6.61	18.56	13.37	106.89	41.31	31.71	24.77	8.49	34.87	33.23	36.45	35.95	37.6	32.68	36.24	25.16	18.11	12.07
AiBBX9	49.27	35.27	39.71	1.25	2.27	0.02	0.01	6.72	19.57	0.33	11.2	1.74	0.32	3.27	0.07	0.19	0	0.22	0	0.01	0	0
AiBBX10	0.37	0.43	0.31	2.59	4.32	11.18	2.07	0.51	0.54	4.91	34.03	44.14	62.45	17.93	64.77	30.56	5.61	26.86	4.11	4	4.21	3.2
AiBBX11	1.77	1.68	2.46	8.23	8.67	4.57	6.8	0.56	1.14	2.83	11.45	5.76	15.48	6.42	21.21	14.82	8.8	14.53	8.29	7.63	7.3	11.38
AiBBX12	79.4	69.04	76.39	8.32	15.87	0.85	0.8	63.68	44.29	4.99	29.55	6.66	3.84	5.34	1.05	1	1.69	1.16	1.98	1.08	0.23	0.17
AiBBX13	42.73	52.89	48.99	13.23	21.48	43.03	31.89	28.93	27.73	50.22	45.79	38.63	69.56	86.49	78.69	60.45	25.57	61.8	19.61	16.66	8.53	6.21
AiBBX14	1.05	3.33	2.35	3.06	4.12	0.99	2.66	6.01	2.71	0.67	2.25	1.59	2.84	1.21	1.76	1.04	3.45	0.71	3.12	5.25	6.5	7.14
AiBBX15	17.19	24.05	15.64	5.13	6.55	3.64	4.13	30.64	37.95	10.48	32.88	13.13	55.55	24.09	42.36	42.69	10.02	34.42	9.45	10.14	9.41	4.43
AiBBX16	1.99	1.71	4.41	1.28	1.23	0.13	15.64	0.89	0.4	0.7	3.35	0.7	0.09	0.42	0.2	0	1.65	0.01	0.64	0.13	0.05	0
AiBBX17	4.6	7.3	10.47	5.02	2.59	0.59	6.51	7.2	9.28	3.14	5.26	3.39	3.27	8.6	2.06	1.44	1.76	1.21	1.69	1.38	1.6	0.16
AiBBX18	88.25	96.03	110.57	97.32	93.4	0.87	0.24	85.8	90.21	47.27	92.21	20.79	51.34	52.63	13.55	9.91	16.77	9.67	25.75	20.64	12.18	5.44
AiBBX19	0	0.07	0.03	0.02	0	0.03	0	0	0.02	0	0	0.07	0	0	0	0	0.01	0	0.01	0	0	0
AhBBX1	4187	3931.33	1371	342.333	440.333	2306.67	1139	1965.33	7103.33	1608	7610.67	2006.67	1960	2653	2663	3428.67	235.5	3604.67	561.5	391	193	85
AhBBX2	62.3333	84.6667	29	10.3333	33.6667	46.3333	22.3333	33.6667	130.667	26	138.333	39	79	131	180	133	100.5	66.3333	114.5	28	5	2.5
AhBBX3	3	5.66667	0.333333	26.6667	27	19.6667	4.66667	0.333333	5.33333	2	25.3333	17.3333	10	24	18	12.6667	12.5	16.3333	11	13.5	4	15.5
AhBBX4	14.3333	18.3333	3	53	88	68.6667	382	1.33333	40.6667	8	26.6667	19	23	21	16	9.33333	6	15	16	21	12	13.5
AhBBX5	2081	1438.67	388.667	14	41.3333	2	15.6667	7.66667	675.667	0	619.333	3.33333	0	12	34	12.6667	52.5	15.6667	75	19	12	0
AhBBX6	2714	1785	608.333	25	40.6667	16.6667	4.66667	3984.33	4019.67	72	2120.67	48	42	292	170	347	16	266.333	30.5	36	6	23.5
AhBBX7	386.333	427	156.333	31.3333	78.3333	610	253.667	889.333	758.667	234	740.667	111.333	360	450	890	1145.67	520	788.667	904	578.5	307	117.5
AhBBX8	816	800	348	10.3333	29	2.66667	0	54.6667	979.333	3	451.333	39	2	2	0	4.66667	0	4.66667	0.5	1	0	0
AhBBX9	101.333	136	33.3333	45.3333	62.3333	96	46	132.667	244.333	58	215.667	63	118	217	258	316	76	195.667	111	67	35	28.5
AhBBX10	5.66667	9	2.66667	18	36.3333	247.667	22	1.33333	13.3333	62	680.667	605	1821	1084	3114	680.333	69	441.667	73.5	71.5	41	32.5
AhBBX11	70.6667	59.3333	19.6667	116	188.333	324.333	345.667	7.33333	43	32	471	128.667	526	752	871	617.667	297	406	434	359	156	237
AhBBX12	10.6667	10.3333	3	3.33333	6.66667	17.6667	2.33333	2	4	2	6.66667	5.33333	6	2	0	7.66667	8	10.6667	13	4.5	2	1
AhBBX13	250.667	372.667	54	140.667	262	139.333	319.667	340	343.667	55.5	326.667	94	109	178	198	143	178.5	100.333	374	518.5	389	318
AhBBX14	2668.33	2850	955	104.333	544.333	60.3333	5.33333	1208.67	2640.33	147	1809	241	211	78	78	147.667	67.5	78	148	59	30	2.5
AhBBX15	680.667	801.667	236	54	174.667	941	672	203	838.333	325.5	1277.67	508.667	1330	1495	1998	2268.67	467.5	1608	656	618.5	185	77
AhBBX16	533.333	241.333	105	15.6667	30	211.667	4198.67	454.667	306	22	590.333	24	2048	1291	4394	1734.67	1236.5	1291.67	3191	1512	586	10
AhBBX17	494	621.333	166	61.6667	116.667	170.333	214.667	257.333	1086.67	69.5	637.667	157.333	536	798	753	1062.67	146.5	596.667	331	367	216	28
AhBBX18	117.667	44.6667	27.3333	9.33333	15	21	585	3.33333	26.6667	6	127.333	15.3333	4	0	8	0	30.5	0	19.5	0.5	0	0
AhBBX19	3789.67	3392.33	1118.33	1010	1521.67	25.3333	8	1336.33	4441.67	574.5	4249.67	397.333	244	76	352	406.667	331	364.667	1018.5	680.5	259	38.5
AhBBX20	2	1.66667	0.333333	0	0	4.33333	1.33333	0	0	0	0.666667	4	2	0	0	0.333333	0.5	0	1	0.5	0	0
AhBBX21	4672	3989.67	1407	244.333	370	1842	1091.67	2736	8434.67	2071	7484.33	2242.67	2066	2574	2869	3502	530	3609.67	979.5	651.5	422	128
AhBBX22	1260.33	1285.67	317.667	205.333	378.667	226.333	1192.67	544	1238.67	156	1219	147.333	320	507	818	608.667	933	301.333	1555.5	823.5	426	210
AhBBX23	7.33333	15.6667	4	14	12.3333	20.3333	7	0.333333	9.33333	3	17	12	10	14	6	11.3333	5	11.6667	5	5.5	0	15.5
AhBBX24	55.6667	47.6667	26.3333	6.33333	16.3333	42.3333	10.6667	70.6667	92	18	105.333	22.6667	30	92	133	112	118.5	74	129.5	33.5	17	0.5
AhBBX25	16.6667	17.6667	1.66667	73.6667	129.667	64.3333	139.333	1.33333	18	3	27	30	60	111	67	38.6667	9.5	45	22	21	29	23
AhBBX26	2151	1560	467.667	19	53.3333	0.333333	2	12.6667	727.667	4	702.667	2.66667	0	0	6	8.66667	23.5	7	70.5	9.5	1	0
AhBBX27	1882	1148.33	433.667	17.3333	29.6667	7.33333	4	1158.67	2132.33	67	1219.33	8.66667	42	42	66	73	50.5	27.3333	63	60.5	19	4.5
AhBBX28	388.667	453.667	149.667	42	79	575	340.667	985.667	793.333	239	661	102.667	303	411	836	1049	646.5	715.667	1113.5	684	276	134
AhBBX29	1486.33	1461.67	629.667	16.3333	40.6667	1.66667	0.666667	114	1431	3	673.667	44	4	0	2	8	0	16.6667	0	1	0	0
AhBBX30	7.66667	9	2	18.6667	51.6667	370.667	53.6667	5.33333	19.3333	80	1339	859.333	1710	1608	3564	1278.33	99	910	129.5	92.5	52	30
AhBBX31	122	173.333	47.3333	47.6667	57	75	33.6667	209	324.333	75.5	243.667	51.3333	100	239	259	235.667	57.5	170.667	135.5	68	18	27
AhBBX32	83	73.3333	24	95	165.333	214.667	256.667	8.66667	55.6667	22.5	455.333	106.333	386	692	755	598.667	255.5	488	396.5	324.5	149	200.5
AhBBX33	794	842.333	230.333	70	202.333	1000	444	198.667	888.333	418	1808	625.667	1466	1451	2029	2049	474	1670	657	456.5	157	73.5
AhBBX34	1200	693.333	268.333	21.3333	47	24	1086.67	512	881.333	10	1020.67	31.6667	1468	1782	3939	1968.33	616	1591	1495.5	677.5	335	6
AhBBX35	420.667	758	160.667	47	98.3333	134.333	135	398.333	1107.67	67.5	1218	180	712	1066	1030	1446	218.5	806	367.5	328	218	49.5
AhBBX36	144.667	50.3333	20	13	19	0.333333	499	14.6667	20.6667	5	147.333	14.6667	0	0	12	0.666667	42	0.666667	27	6.5	2	0
AhBBX37	139	96.3333	18	18.6667	14	11	81	34.3333	112.667	19	90.3333	16.6667	27	11	14	12.6667	7.5	7.66667	13.5	6	6	1
AhBBX38	2158	1880	642	585.667	982.667	27	4	716.333	2353.33	394	2694	269.333	213	128	286	310.667	274.5	197.333	702.5	491.5	193	37
AhBBX39	0.666667	3.33333	0	0.333333	0.333333	1.33333	0.333333	0	0	0	0	0	0	0	0	0	0.5	0	0	0	0	0

## Sheet: Table S10
		CK	Drought		CK	Salt
AhBBX1	Aradu.V9D7S	6.975	6.16	0.883154	171.503	151.483	0.883268
AhBBX2	Aradu.1V7PF	2.085	5.265	2.52518	7.86333	2.79667	0.355659
AhBBX3	Aradu.7V6T8	13.595	6.455	0.474807	0.533333	3.04333	5.70625
AhBBX4	Araip.MV0VM	2.9	1.015	0.35	0.75	13.98	18.64
AhBBX5	Aradu.WJ2ZP	36.865	32.555	0.883087	0.203333	0.0366667	0.180328
AhBBX6	Aradu.43J56	0.22	13.5	61.3636	0.001	0.03	30
AhBBX7	Aradu.3ZR52	0.48	7.22	15.0417	24.2233	5.27667	0.217834
AhBBX8	Aradu.XPS1Y	1.56	2.925	1.875	2.15	0.236667	0.110078
AhBBX9	Aradu.HU5GE	24.17	27.425	1.13467	9.02667	12.7533	1.41285
AhBBX10	Araip.5Q2AY	0.77	0.495	0.642857	31.51	14.6567	0.465143
AhBBX11	Aradu.J7TMC	7.14	9.945	1.39286	5.66333	7.14	1.26074
AhBBX12	Aradu.WL99W	1.3	1.185	0.911538	0.176667	0.0766667	0.433962
AhBBX13	Aradu.M999T	6.04	21.91	3.62748	1.29667	5.83	4.49614
AhBBX14	Aradu.VV0JI	5.96	6.76	1.13423	1.49333	3.05667	2.04688
AhBBX15	Araip.F4CVW	0.001	9.815	9815	25.7767	11.5167	0.446786
AhBBX16	Araip.3P203	5.99	40.86	6.82137	7.49	54.1933	7.23543
AhBBX17	Aradu.28KTI	0.685	0.965	1.40876	9.86	10.34	1.04868
AhBBX18	Aradu.J9KV2	28.165	19.845	0.704598	0.78	0.136667	0.175214
AhBBX19	Aradu.5RF5F	85.85	473.46	5.51497	96.6133	81.9433	0.848158
AhBBX20	Araip.PEC40	0.705	1.045	1.48227	0.0866667	0.0233333	0.269231
AhBBX21	Araip.E4G9U	11.535	10.055	0.871695	192.503	143.373	0.744784
AhBBX22	Aradu.7ZG0H	0.165	0.225	1.36364	0.413333	0.28	0.677419
AhBBX23	Araip.8LI6X	16.16	5.265	0.325804	1.19333	1.70667	1.43017
AhBBX24	Araip.S98FB	0.725	2.77	3.82069	4.16667	2.14	0.5136
AhBBX25	Aradu.8CI8S	1.84	0.745	0.404891	1.06	10.64	10.0377
AhBBX26	Araip.JXV3W	70.48	83.165	1.17998	0.21	0.0466667	0.222222
AhBBX27	Araip.VYF9M	0.13	16.15	124.231	0.04	0.0433333	1.08333
AhBBX28	Araip.WH6UQ	1.22	27.03	22.1557	102.97	26.3833	0.256223
AhBBX29	Araip.P7GZ6	1.975	4.075	2.06329	0.36	0.0966667	0.268519
AhBBX30	Aradu.23R92	0.84	0.32	0.380952	24.81	11.0033	0.443504
AhBBX31	Araip.20WN4	6.585	8.38	1.27259	2.25667	2.74333	1.21566
AhBBX32	Araip.6CZ8C	7.005	8.69	1.24054	4.64667	7.40667	1.59397
AhBBX33	Araip.F4CVW	0.001	9.815	9815	25.7767	11.5167	0.446786
AhBBX34	Araip.3P203	5.99	40.86	6.82137	7.49	54.1933	7.23543
AhBBX35	Araip.HCG04	0.82	1.785	2.17683	11.8133	13.8733	1.17438
AhBBX36	Araip.IK2R0	57.045	28.575	0.50092	1.13333	0.133333	0.117647
AhBBX37	Araip.E27FI	1.16	0.445	0.383621	0.566667	5.02333	8.86471
AhBBX38	Araip.0L5SE	39.895	291.58	7.30869	63.18	74.7733	1.1835
AhBBX39	Aradu.S156I	1.535	1.63	1.06189	0.106667	0.001	0.009375
